# Supplementary material for: Decorating titania with ultrasmall UiO-66-H crystallites enables quantitative photocatalytic oxidation of methane to oxygenates
Source: Nat Commun. 2026 Apr 29;17:5867. doi: 10.1038/s41467-026-72422-8 (PMC13334034; doi:10.1038/s41467-026-72422-8)
Supplement: Supplementary file 3 — Source Data [file 41467_2026_72422_MOESM3_ESM.xlsx]

## Sheet: Fig. 2a
TiO2			5(U6-H)S2/TiO2			U6-H
Wavenumber (cm-1)	Absorbance (a.u.)		Wavenumber (cm-1)	Absorbance (a.u.)		Wavenumber (cm-1)	Absorbance (a.u.)
399.675	0		400.157	0.2576		399.675	0
400.157	0.39855		400.639	0.25967		400.157	0.03116
400.639	0.40832		401.121	0.26175		400.639	0.03193
401.121	0.4198		401.603	0.26381		401.121	0.03263
401.603	0.43059		402.085	0.2658		401.603	0.03322
402.085	0.43815		402.567	0.26774		402.085	0.03367
402.567	0.4408		403.05	0.26965		402.567	0.03396
403.05	0.43859		403.532	0.2716		403.05	0.03407
403.532	0.43324		404.014	0.27359		403.532	0.034
404.014	0.4273		404.496	0.27562		404.014	0.03378
404.496	0.42306		404.978	0.2776		404.496	0.03345
404.978	0.42198		405.46	0.27946		404.978	0.03312
405.46	0.42443		405.942	0.28112		405.46	0.03286
405.942	0.42971		406.424	0.28253		405.942	0.03279
406.424	0.4361		406.906	0.28371		406.424	0.03295
406.906	0.44123		407.389	0.28476		406.906	0.03336
407.389	0.44284		407.871	0.28577		407.389	0.03398
407.871	0.43976		408.353	0.28683		407.871	0.03472
408.353	0.43255		408.835	0.28806		408.353	0.03547
408.835	0.42311		409.317	0.28946		408.835	0.03604
409.317	0.4139		409.799	0.29094		409.317	0.03638
409.799	0.40717		410.281	0.29249		409.799	0.03654
410.281	0.40438		410.763	0.29424		410.281	0.03674
410.763	0.40566		411.245	0.29613		410.763	0.03656
411.245	0.41127		411.728	0.29806		411.245	0.03632
411.728	0.41921		412.21	0.29995		411.728	0.03597
412.21	0.4276		412.692	0.30176		412.21	0.03568
412.692	0.43402		413.174	0.30337		412.692	0.03545
413.174	0.4364		413.656	0.30481		413.174	0.03517
413.656	0.43422		414.138	0.306		413.656	0.03497
414.138	0.42857		414.62	0.30711		414.138	0.03514
414.62	0.42141		415.103	0.30815		414.62	0.03534
415.103	0.41469		415.585	0.30914		415.103	0.03551
415.585	0.41019		416.067	0.3101		415.585	0.03568
416.067	0.40877		416.549	0.31107		416.067	0.03583
416.549	0.41036		417.031	0.31207		416.549	0.03591
417.031	0.41423		417.513	0.313		417.031	0.03586
417.513	0.41899		417.995	0.31399		417.513	0.03573
417.995	0.42294		418.477	0.31501		417.995	0.03557
418.477	0.42502		418.959	0.3162		418.477	0.03563
418.959	0.42429		419.442	0.31751		418.959	0.03551
419.442	0.42138		419.924	0.3189		419.442	0.03534
419.924	0.41725		420.406	0.32035		419.924	0.0352
420.406	0.41315		420.888	0.32174		420.406	0.03513
420.888	0.41014		421.37	0.32301		420.888	0.03514
421.37	0.40879		421.852	0.3242		421.37	0.03526
421.852	0.40932		422.334	0.3253		421.852	0.03584
422.334	0.41001		422.816	0.32658		422.334	0.03632
422.816	0.41082		423.298	0.32795		422.816	0.0369
423.298	0.41041		423.781	0.32926		423.298	0.03749
423.781	0.40812		424.263	0.33057		423.781	0.0381
424.263	0.40378		424.745	0.33171		424.263	0.03863
424.745	0.39798		425.227	0.33249		424.745	0.03912
425.227	0.39187		425.709	0.33289		425.227	0.03962
425.709	0.3868		426.191	0.33314		425.709	0.04019
426.191	0.38369		426.673	0.33327		426.191	0.04086
426.673	0.38266		427.155	0.33344		426.673	0.04161
427.155	0.3838		427.637	0.3338		427.155	0.04242
427.637	0.38654		428.12	0.33442		427.637	0.0432
428.12	0.38988		428.602	0.33528		428.12	0.04391
428.602	0.39268		429.084	0.33636		428.602	0.04452
429.084	0.39393		429.566	0.3375		429.084	0.04501
429.566	0.39328		430.048	0.33868		429.566	0.04546
430.048	0.39122		430.53	0.33978		430.048	0.04573
430.53	0.38791		431.012	0.3408		430.53	0.04591
431.012	0.38454		431.494	0.34163		431.012	0.04617
431.494	0.38194		431.977	0.34224		431.494	0.04647
431.977	0.38056		432.459	0.3426		431.977	0.04684
432.459	0.38037		432.941	0.34267		432.459	0.04727
432.941	0.38085		433.423	0.34255		432.941	0.04774
433.423	0.38144		433.905	0.34227		433.423	0.04834
433.905	0.38118		434.387	0.34198		433.905	0.04897
434.387	0.37941		434.869	0.34172		434.387	0.04972
434.869	0.3759		435.351	0.34147		434.869	0.05051
435.351	0.37083		435.834	0.34124		435.351	0.05132
435.834	0.36491		436.316	0.34096		435.834	0.05212
436.316	0.35915		436.798	0.34053		436.316	0.05284
436.798	0.35409		437.28	0.33985		436.798	0.05349
437.28	0.34993		437.762	0.33896		437.28	0.05437
437.762	0.3475		438.244	0.33791		437.762	0.05514
438.244	0.34608		438.726	0.33684		438.244	0.05592
438.726	0.3454		439.208	0.33583		438.726	0.05692
439.208	0.34487		439.69	0.33496		439.208	0.05808
439.69	0.34385		440.173	0.33425		439.69	0.0594
440.173	0.34203		440.655	0.33373		440.173	0.06086
440.655	0.33951		441.137	0.3334		440.655	0.06237
441.137	0.33642		441.619	0.33326		441.137	0.06396
441.619	0.33336		442.101	0.3331		441.619	0.06557
442.101	0.33024		442.583	0.33299		442.101	0.06711
442.583	0.32773		443.065	0.33278		442.583	0.06872
443.065	0.32596		443.547	0.33234		443.065	0.07034
443.547	0.32489		444.029	0.33162		443.547	0.07199
444.029	0.3243		444.512	0.33059		444.029	0.0737
444.512	0.32274		444.994	0.3293		444.512	0.07513
444.994	0.32136		445.476	0.32776		444.994	0.07648
445.476	0.31928		445.958	0.32628		445.476	0.0778
445.958	0.31661		446.44	0.32478		445.958	0.07889
446.44	0.31326		446.922	0.32337		446.44	0.07976
446.922	0.30979		447.404	0.32205		446.922	0.0804
447.404	0.30669		447.886	0.32086		447.404	0.08086
447.886	0.30462		448.368	0.31972		447.886	0.08118
448.368	0.30375		448.851	0.31859		448.368	0.08162
448.851	0.30288		449.333	0.31745		448.851	0.0818
449.333	0.30289		449.815	0.31623		449.333	0.08186
449.815	0.30303		450.297	0.31503		449.815	0.08215
450.297	0.30271		450.779	0.31386		450.297	0.08239
450.779	0.30176		451.261	0.31261		450.779	0.08262
451.261	0.29958		451.743	0.31137		451.261	0.08268
451.743	0.29659		452.226	0.31017		451.743	0.08262
452.226	0.29318		452.708	0.30904		452.226	0.08243
452.708	0.28988		453.19	0.30797		452.708	0.08216
453.19	0.28722		453.672	0.30709		453.19	0.08196
453.672	0.28546		454.154	0.30637		453.672	0.08184
454.154	0.28465		454.636	0.30573		454.154	0.08188
454.636	0.28464		455.118	0.3051		454.636	0.08207
455.118	0.28507		455.6	0.30448		455.118	0.08236
455.6	0.28545		456.082	0.30381		455.6	0.08274
456.082	0.2854		456.565	0.30309		456.082	0.08313
456.565	0.28471		457.047	0.30235		456.565	0.08346
457.047	0.28353		457.529	0.30166		457.047	0.0838
457.529	0.28197		458.011	0.30104		457.529	0.08402
458.011	0.28071		458.493	0.30046		458.011	0.08422
458.493	0.27926		458.975	0.30004		458.493	0.08464
458.975	0.27939		459.457	0.2996		458.975	0.08521
459.457	0.2797		459.939	0.2991		459.457	0.08603
459.939	0.28025		460.421	0.29863		459.939	0.08728
460.421	0.28107		460.904	0.29811		460.421	0.08886
460.904	0.28144		461.386	0.29759		460.904	0.0908
461.386	0.28104		461.868	0.29704		461.386	0.09309
461.868	0.28002		462.35	0.29653		461.868	0.09557
462.35	0.27853		462.832	0.29602		462.35	0.09824
462.832	0.2764		463.314	0.2955		462.832	0.10096
463.314	0.27425		463.796	0.29511		463.314	0.10362
463.796	0.27243		464.278	0.29475		463.796	0.10624
464.278	0.27125		464.76	0.29448		464.278	0.1088
464.76	0.27074		465.243	0.29427		464.76	0.11127
465.243	0.27078		465.725	0.29421		465.243	0.1137
465.725	0.27108		466.207	0.29423		465.725	0.11602
466.207	0.27126		466.689	0.29424		466.207	0.11828
466.689	0.27104		467.171	0.29426		466.689	0.12047
467.171	0.27036		467.653	0.29421		467.171	0.12274
467.653	0.26913		468.135	0.29406		467.653	0.12499
468.135	0.26755		468.618	0.2938		468.135	0.12719
468.618	0.26592		469.1	0.29343		468.618	0.1293
469.1	0.26473		469.582	0.29294		469.1	0.1314
469.582	0.26387		470.064	0.29228		469.582	0.13323
470.064	0.2636		470.546	0.29147		470.064	0.13486
470.546	0.26383		471.028	0.2905		470.546	0.13622
471.028	0.26413		471.51	0.28914		471.028	0.1372
471.51	0.26452		471.992	0.28759		471.51	0.13795
471.992	0.26483		472.474	0.28588		471.992	0.1384
472.474	0.26507		472.957	0.28395		472.474	0.13862
472.957	0.26465		473.439	0.28213		472.957	0.13848
473.439	0.26386		473.921	0.2803		473.439	0.1379
473.921	0.26335		474.403	0.27845		473.921	0.13692
474.403	0.26337		474.885	0.27662		474.403	0.13548
474.885	0.26312		475.367	0.27454		474.885	0.1336
475.367	0.26327		475.849	0.27235		475.367	0.13138
475.849	0.26434		476.331	0.26999		475.849	0.12902
476.331	0.26512		476.813	0.26761		476.331	0.12635
476.813	0.26569		477.296	0.26529		476.813	0.12353
477.296	0.26639		477.778	0.2631		477.296	0.1207
477.778	0.26624		478.26	0.26098		477.778	0.11784
478.26	0.26555		478.742	0.25904		478.26	0.11509
478.742	0.26473		479.224	0.25727		478.742	0.1125
479.224	0.26376		479.706	0.25558		479.224	0.11013
479.706	0.26281		480.188	0.25386		479.706	0.10766
480.188	0.26213		480.67	0.25218		480.188	0.10509
480.67	0.26182		481.152	0.2505		480.67	0.10252
481.152	0.26188		481.635	0.2488		481.152	0.09991
481.635	0.26187		482.117	0.24714		481.635	0.0973
482.117	0.26203		482.599	0.24554		482.117	0.09469
482.599	0.26199		483.081	0.24412		482.599	0.09206
483.081	0.26164		483.563	0.2428		483.081	0.08953
483.563	0.2609		484.045	0.24161		483.563	0.08716
484.045	0.25994		484.527	0.24046		484.045	0.08507
484.527	0.25861		485.009	0.23947		484.527	0.08302
485.009	0.25741		485.491	0.23862		485.009	0.08105
485.491	0.2571		485.974	0.23772		485.491	0.07923
485.974	0.25662		486.456	0.23696		485.974	0.07749
486.456	0.25696		486.938	0.23625		486.456	0.0758
486.938	0.2579		487.42	0.23554		486.938	0.07429
487.42	0.25885		487.902	0.23489		487.42	0.07281
487.902	0.25955		488.384	0.23428		487.902	0.07146
488.384	0.25987		488.866	0.23371		488.384	0.07019
488.866	0.25991		489.349	0.23316		488.866	0.06896
489.349	0.25943		489.831	0.23254		489.349	0.06785
489.831	0.25858		490.313	0.23194		489.831	0.06677
490.313	0.25755		490.795	0.23131		490.313	0.06584
490.795	0.25664		491.277	0.23066		490.795	0.065
491.277	0.25596		491.759	0.23001		491.277	0.06427
491.759	0.25587		492.241	0.22932		491.759	0.06378
492.241	0.25572		492.723	0.22876		492.241	0.06334
492.723	0.2557		493.205	0.22819		492.723	0.06287
493.205	0.25603		493.688	0.22778		493.205	0.06252
493.688	0.25577		494.17	0.22726		493.688	0.06207
494.17	0.25527		494.652	0.22682		494.17	0.0616
494.652	0.25471		495.134	0.22637		494.652	0.06114
495.134	0.25398		495.616	0.22585		495.134	0.06059
495.616	0.25328		496.098	0.22524		495.616	0.06002
496.098	0.2527		496.58	0.22459		496.098	0.05937
496.58	0.25235		497.062	0.22392		496.58	0.05868
497.062	0.25227		497.545	0.2232		497.062	0.05801
497.545	0.25246		498.027	0.22255		497.545	0.05724
498.027	0.25268		498.509	0.22188		498.027	0.05651
498.509	0.25284		498.991	0.22125		498.509	0.05602
498.991	0.25257		499.473	0.22074		498.991	0.05526
499.473	0.25187		499.955	0.22031		499.473	0.05446
499.955	0.25124		500.437	0.21987		499.955	0.05389
500.437	0.25019		500.919	0.21956		500.437	0.05323
500.919	0.24916		501.401	0.21928		500.919	0.05251
501.401	0.24843		501.884	0.21913		501.401	0.05168
501.884	0.24808		502.366	0.21892		501.884	0.05083
502.366	0.24819		502.848	0.21868		502.366	0.04995
502.848	0.24851		503.33	0.21837		502.848	0.049
503.33	0.24881		503.812	0.21796		503.33	0.04806
503.812	0.24887		504.294	0.21752		503.812	0.0471
504.294	0.24889		504.776	0.21703		504.294	0.04626
504.776	0.24851		505.258	0.21651		504.776	0.04549
505.258	0.24762		505.74	0.21588		505.258	0.04486
505.74	0.24714		506.223	0.21528		505.74	0.04412
506.223	0.24652		506.705	0.21465		506.223	0.04344
506.705	0.24565		507.187	0.21412		506.705	0.04285
507.187	0.24503		507.669	0.21355		507.187	0.04225
507.669	0.24479		508.151	0.21304		507.669	0.04165
508.151	0.24481		508.633	0.21262		508.151	0.04106
508.633	0.24522		509.115	0.21227		508.633	0.0405
509.115	0.2456		509.597	0.21203		509.115	0.03996
509.597	0.24589		510.079	0.21171		509.597	0.03957
510.079	0.24588		510.562	0.21161		510.079	0.03904
510.562	0.24548		511.044	0.21139		510.562	0.03864
511.044	0.24463		511.526	0.21128		511.044	0.03827
511.526	0.24392		512.008	0.2112		511.526	0.03791
512.008	0.24327		512.49	0.21113		512.008	0.03758
512.49	0.24294		512.972	0.21104		512.49	0.0373
512.972	0.24294		513.454	0.21095		512.972	0.03705
513.454	0.24299		513.936	0.21084		513.454	0.0367
513.936	0.24324		514.418	0.21069		513.936	0.03635
514.418	0.24352		514.901	0.21053		514.418	0.03601
514.901	0.24372		515.383	0.21038		514.901	0.0357
515.383	0.24372		515.865	0.21024		515.383	0.03545
515.865	0.24349		516.347	0.21015		515.865	0.03525
516.347	0.24305		516.829	0.21012		516.347	0.03512
516.829	0.24263		517.311	0.21007		516.829	0.03519
517.311	0.24221		517.793	0.21015		517.311	0.03512
517.793	0.24198		518.275	0.21012		517.793	0.0352
518.275	0.24146		518.758	0.21026		518.275	0.03527
518.758	0.24169		519.24	0.21036		518.758	0.03529
519.24	0.24198		519.722	0.21049		519.24	0.03528
519.722	0.24223		520.204	0.21065		519.722	0.03525
520.204	0.24228		520.686	0.21083		520.204	0.03522
520.686	0.24204		521.168	0.21101		520.686	0.03519
521.168	0.24149		521.65	0.21117		521.168	0.03518
521.65	0.24069		522.132	0.2113		521.65	0.03518
522.132	0.23981		522.615	0.21136		522.132	0.0352
522.615	0.239		523.097	0.21143		522.615	0.0352
523.097	0.23842		523.579	0.21158		523.097	0.03524
523.579	0.23826		524.061	0.21165		523.579	0.03544
524.061	0.23845		524.543	0.21168		524.061	0.03554
524.543	0.23896		525.025	0.21179		524.543	0.03569
525.025	0.23957		525.507	0.21185		525.025	0.03581
525.507	0.24011		525.989	0.212		525.507	0.03586
525.989	0.24044		526.471	0.21217		525.989	0.03601
526.471	0.24045		526.954	0.21225		526.471	0.03615
526.954	0.24015		527.436	0.21227		526.954	0.03626
527.436	0.23961		527.918	0.2124		527.436	0.03628
527.918	0.23903		528.4	0.21255		527.918	0.03647
528.4	0.23849		528.882	0.21273		528.4	0.03665
528.882	0.23814		529.364	0.21297		528.882	0.03686
529.364	0.23803		529.846	0.21323		529.364	0.03712
529.846	0.23814		530.328	0.21353		529.846	0.0374
530.328	0.23838		530.811	0.21383		530.328	0.03771
530.811	0.23861		531.293	0.21414		530.811	0.03804
531.293	0.23872		531.775	0.21446		531.293	0.0384
531.775	0.23864		532.257	0.21477		531.775	0.03879
532.257	0.23835		532.739	0.21508		532.257	0.03922
532.739	0.23793		533.221	0.21539		532.739	0.03971
533.221	0.23747		533.703	0.2157		533.221	0.04026
533.703	0.23712		534.185	0.21603		533.703	0.04087
534.185	0.23695		534.668	0.21637		534.185	0.04152
534.668	0.23701		535.15	0.21673		534.668	0.04221
535.15	0.23726		535.632	0.21712		535.15	0.04292
535.632	0.23762		536.114	0.21752		535.632	0.04366
536.114	0.23794		536.596	0.21794		536.114	0.04442
536.596	0.23813		537.078	0.21837		536.596	0.04523
537.078	0.2381		537.56	0.21881		537.078	0.04611
537.56	0.23785		538.042	0.21924		537.56	0.04706
538.042	0.23742		538.524	0.21968		538.042	0.04809
538.524	0.23694		539.006	0.22011		538.524	0.04921
539.006	0.23647		539.489	0.22062		539.006	0.05038
539.489	0.23624		539.971	0.22107		539.489	0.05172
539.971	0.2362		540.453	0.22153		539.971	0.05299
540.453	0.23636		540.935	0.22202		540.453	0.0543
540.935	0.23666		541.417	0.22245		540.935	0.05563
541.417	0.23701		541.899	0.22303		541.417	0.05693
541.899	0.23734		542.381	0.2236		541.899	0.05846
542.381	0.23752		542.864	0.2242		542.381	0.06006
542.864	0.23754		543.346	0.2248		542.864	0.06182
543.346	0.23743		543.828	0.22532		543.346	0.06376
543.828	0.2373		544.31	0.22583		543.828	0.06592
544.31	0.23716		544.792	0.22628		544.31	0.06825
544.792	0.23712		545.274	0.22665		544.792	0.07074
545.274	0.23718		545.756	0.22687		545.274	0.07337
545.756	0.23739		546.238	0.227		545.756	0.07613
546.238	0.23761		546.72	0.2271		546.238	0.0789
546.72	0.23784		547.202	0.22717		546.72	0.08172
547.202	0.23797		547.685	0.22723		547.202	0.08453
547.685	0.23795		548.167	0.22731		547.685	0.08731
548.167	0.23776		548.649	0.22739		548.167	0.09006
548.649	0.23741		549.131	0.22741		548.649	0.09279
549.131	0.237		549.613	0.22738		549.131	0.09546
549.613	0.23663		550.095	0.22727		549.613	0.09814
550.095	0.23639		550.577	0.22702		550.095	0.1008
550.577	0.23631		551.059	0.2266		550.577	0.10341
551.059	0.23639		551.542	0.22599		551.059	0.10591
551.542	0.23658		552.024	0.22519		551.542	0.10819
552.024	0.23675		552.506	0.22419		552.024	0.11014
552.506	0.2368		552.988	0.22291		552.506	0.11166
552.988	0.23671		553.47	0.22139		552.988	0.11273
553.47	0.23639		553.952	0.21967		553.47	0.11321
553.952	0.23595		554.434	0.21775		553.952	0.11311
554.434	0.23547		554.916	0.21568		554.434	0.11238
554.916	0.23505		555.399	0.2135		554.916	0.11101
555.399	0.23482		555.881	0.21123		555.399	0.10903
555.881	0.23484		556.363	0.20892		555.881	0.10647
556.363	0.23508		556.845	0.20661		556.363	0.10335
556.845	0.2355		557.327	0.20435		556.845	0.09978
557.327	0.23599		557.809	0.20217		557.327	0.09587
557.809	0.23641		558.291	0.20011		557.809	0.09171
558.291	0.23666		558.773	0.19818		558.291	0.0874
558.773	0.23663		559.255	0.1964		558.773	0.08302
559.255	0.23647		559.737	0.19479		559.255	0.07883
559.737	0.2361		560.22	0.19334		559.737	0.07462
560.22	0.23571		560.702	0.19205		560.22	0.07059
560.702	0.23541		561.184	0.19094		560.702	0.06679
561.184	0.2353		561.666	0.18993		561.184	0.06326
561.666	0.23541		562.148	0.18912		561.666	0.05992
562.148	0.23577		562.63	0.18842		562.148	0.05706
562.63	0.23619		563.112	0.18784		562.63	0.05445
563.112	0.23657		563.595	0.18736		563.112	0.05209
563.595	0.23679		564.077	0.18698		563.595	0.04993
564.077	0.23678		564.559	0.18668		564.077	0.04793
564.559	0.23654		565.041	0.18645		564.559	0.04606
565.041	0.23615		565.523	0.18628		565.041	0.0443
565.523	0.23573		566.005	0.18616		565.523	0.04266
566.005	0.2354		566.487	0.18608		566.005	0.04115
566.487	0.23526		566.969	0.18604		566.487	0.03977
566.969	0.23533		567.451	0.18603		566.969	0.03852
567.451	0.2356		567.933	0.18604		567.451	0.03738
567.933	0.23595		568.416	0.18599		567.933	0.03633
568.416	0.23633		568.898	0.18603		568.416	0.0354
568.898	0.23656		569.38	0.18605		568.898	0.03449
569.38	0.23658		569.862	0.1861		569.38	0.0336
569.862	0.2365		570.344	0.18617		569.862	0.03283
570.344	0.23634		570.826	0.18623		570.344	0.03213
570.826	0.23616		571.308	0.18631		570.826	0.03148
571.308	0.23609		571.79	0.18641		571.308	0.0309
571.79	0.23618		572.273	0.18655		571.79	0.03039
572.273	0.23646		572.755	0.18669		572.273	0.02994
572.755	0.23683		573.237	0.18689		572.755	0.02949
573.237	0.23727		573.719	0.18712		573.237	0.02911
573.719	0.23761		574.201	0.18734		573.719	0.02876
574.201	0.23775		574.683	0.18756		574.201	0.02843
574.683	0.23761		575.165	0.18775		574.683	0.02809
575.165	0.2372		575.647	0.18792		575.165	0.02776
575.647	0.2366		576.13	0.18806		575.647	0.02742
576.13	0.23592		576.612	0.18817		576.13	0.02709
576.612	0.23531		577.094	0.18827		576.612	0.02676
577.094	0.23487		577.576	0.18835		577.094	0.02646
577.576	0.23467		578.058	0.18842		577.576	0.02618
578.058	0.2347		578.54	0.18847		578.058	0.02594
578.54	0.23488		579.022	0.18853		578.54	0.02572
579.022	0.23511		579.504	0.1886		579.022	0.02553
579.504	0.23528		579.986	0.18868		579.504	0.02534
579.986	0.23529		580.469	0.18879		579.986	0.02514
580.469	0.23514		580.951	0.18894		580.469	0.02493
580.951	0.23484		581.433	0.18912		580.951	0.02472
581.433	0.2345		581.915	0.1893		581.433	0.02451
581.915	0.23421		582.397	0.18949		581.915	0.02431
582.397	0.23406		582.879	0.18966		582.397	0.02413
582.879	0.23409		583.361	0.1898		582.879	0.02398
583.361	0.2343		583.843	0.18992		583.361	0.02385
583.843	0.23462		584.326	0.19001		583.843	0.02373
584.326	0.23499		584.808	0.19009		584.326	0.0236
584.808	0.2353		585.29	0.19017		584.808	0.02347
585.29	0.23548		585.772	0.19026		585.29	0.02333
585.772	0.23551		586.254	0.19037		585.772	0.02318
586.254	0.23539		586.736	0.19048		586.254	0.02305
586.736	0.23518		587.218	0.19059		586.736	0.02292
587.218	0.23494		587.7	0.19069		587.218	0.02282
587.7	0.23473		588.182	0.19078		587.7	0.02274
588.182	0.23461		588.665	0.19086		588.182	0.02268
588.665	0.23458		589.147	0.19091		588.665	0.02265
589.147	0.23463		589.629	0.19096		589.147	0.02263
589.629	0.2347		590.111	0.191		589.629	0.02263
590.111	0.23473		590.593	0.19105		590.111	0.02263
590.593	0.23467		591.075	0.19112		590.593	0.02264
591.075	0.23451		591.557	0.19121		591.075	0.02266
591.557	0.23425		592.039	0.19132		591.557	0.02267
592.039	0.23397		592.521	0.19147		592.039	0.02266
592.521	0.23373		593.004	0.19162		592.521	0.02264
593.004	0.23361		593.486	0.19177		593.004	0.02259
593.486	0.23364		593.968	0.19189		593.486	0.02251
593.968	0.23383		594.45	0.19196		593.968	0.0224
594.45	0.23412		594.932	0.19199		594.45	0.02228
594.932	0.23443		595.414	0.19197		594.932	0.02215
595.414	0.23465		595.896	0.19191		595.414	0.02202
595.896	0.23472		596.378	0.19185		595.896	0.02188
596.378	0.23459		596.861	0.19179		596.378	0.02172
596.861	0.23428		597.343	0.19175		596.861	0.02156
597.343	0.23387		597.825	0.19173		597.343	0.02138
597.825	0.23344		598.307	0.19174		597.825	0.02119
598.307	0.2331		598.789	0.19178		598.307	0.02101
598.789	0.23292		599.271	0.19185		598.789	0.02085
599.271	0.23292		599.753	0.19195		599.271	0.02072
599.753	0.23307		600.235	0.19208		599.753	0.02062
600.235	0.23333		600.717	0.19224		600.235	0.02056
600.717	0.23359		601.2	0.19241		600.717	0.02053
601.2	0.23379		601.682	0.19259		601.2	0.0205
601.682	0.23387		602.164	0.19274		601.682	0.02048
602.164	0.23382		602.646	0.19285		602.164	0.02045
602.646	0.23367		603.128	0.19293		602.646	0.02042
603.128	0.23348		603.61	0.19298		603.128	0.02037
603.61	0.23331		604.092	0.19302		603.61	0.02033
604.092	0.23323		604.574	0.19306		604.092	0.02028
604.574	0.23325		605.057	0.19311		604.574	0.02023
605.057	0.23337		605.539	0.19319		605.057	0.02016
605.539	0.23353		606.021	0.1933		605.539	0.02008
606.021	0.23367		606.503	0.19341		606.021	0.01998
606.503	0.23372		606.985	0.19354		606.503	0.01987
606.985	0.23364		607.467	0.19366		606.985	0.01976
607.467	0.23344		607.949	0.19379		607.467	0.01966
607.949	0.23315		608.431	0.19392		607.949	0.01961
608.431	0.23285		608.913	0.19406		608.431	0.01959
608.913	0.23261		609.396	0.19421		608.913	0.01963
609.396	0.23249		609.878	0.19436		609.396	0.0197
609.878	0.23253		610.36	0.19451		609.878	0.0198
610.36	0.23272		610.842	0.19465		610.36	0.01991
610.842	0.233		611.324	0.19477		610.842	0.02001
611.324	0.23328		611.806	0.19488		611.324	0.0201
611.806	0.23348		612.288	0.19498		611.806	0.02016
612.288	0.23354		612.77	0.19509		612.288	0.0202
612.77	0.23345		613.253	0.19521		612.77	0.02022
613.253	0.23322		613.735	0.19534		613.253	0.02023
613.735	0.23293		614.217	0.1955		613.735	0.02023
614.217	0.23266		614.699	0.19568		614.217	0.02025
614.699	0.23249		615.181	0.19587		614.699	0.02028
615.181	0.23246		615.663	0.19606		615.181	0.02033
615.663	0.23256		616.145	0.19623		615.663	0.02042
616.145	0.23277		616.627	0.1964		616.145	0.02054
616.627	0.23301		617.109	0.19654		616.627	0.02071
617.109	0.23319		617.592	0.19667		617.109	0.02089
617.592	0.23326		618.074	0.1968		617.592	0.0211
618.074	0.23319		618.556	0.19692		618.074	0.02132
618.556	0.23301		619.038	0.19705		618.556	0.02152
619.038	0.23279		619.52	0.19721		619.038	0.02172
619.52	0.23259		620.002	0.19738		619.52	0.0219
620.002	0.2325		620.484	0.19759		620.002	0.02208
620.484	0.23253		620.966	0.19782		620.484	0.02227
620.966	0.23269		621.448	0.19805		620.966	0.02248
621.448	0.23293		621.931	0.1983		621.448	0.02273
621.931	0.23317		622.413	0.19854		621.931	0.02301
622.413	0.23332		622.895	0.19877		622.413	0.0233
622.895	0.23333		623.377	0.199		622.895	0.0236
623.377	0.23317		623.859	0.19921		623.377	0.02389
623.859	0.23289		624.341	0.1994		623.859	0.02416
624.341	0.23253		624.823	0.19958		624.341	0.02439
624.823	0.23221		625.305	0.19974		624.823	0.02461
625.305	0.23198		625.788	0.19987		625.305	0.02481
625.788	0.23191		626.27	0.19998		625.788	0.02502
626.27	0.232		626.752	0.20007		626.27	0.02526
626.752	0.23221		627.234	0.20016		626.752	0.02554
627.234	0.23247		627.716	0.20024		627.234	0.02587
627.716	0.23269		628.198	0.20035		627.716	0.02627
628.198	0.2328		628.68	0.20048		628.198	0.02671
628.68	0.23277		629.162	0.20065		628.68	0.0272
629.162	0.23261		629.644	0.20086		629.162	0.02771
629.644	0.23237		630.127	0.20111		629.644	0.02822
630.127	0.23213		630.609	0.20139		630.127	0.02871
630.609	0.23197		631.091	0.20169		630.609	0.02916
631.091	0.23193		631.573	0.202		631.091	0.02957
631.573	0.23201		632.055	0.20229		631.573	0.02993
632.055	0.23219		632.537	0.20254		632.055	0.03024
632.537	0.23239		633.019	0.20274		632.537	0.03053
633.019	0.23253		633.501	0.20289		633.019	0.03079
633.501	0.23254		633.984	0.20299		633.501	0.03105
633.984	0.2324		634.466	0.20307		633.984	0.03132
634.466	0.23213		634.948	0.20314		634.466	0.03162
634.948	0.23178		635.43	0.20323		634.948	0.03196
635.43	0.23143		635.912	0.20336		635.43	0.03233
635.912	0.23117		636.394	0.20354		635.912	0.03275
636.394	0.23104		636.876	0.20377		636.394	0.03319
636.876	0.23107		637.358	0.20405		636.876	0.03366
637.358	0.23124		637.841	0.20435		637.358	0.03414
637.841	0.23148		638.323	0.20467		637.841	0.03464
638.323	0.23171		638.805	0.205		638.323	0.03515
638.805	0.23186		639.287	0.20531		638.805	0.03569
639.287	0.23186		639.769	0.2056		639.287	0.03625
639.769	0.2317		640.251	0.20586		639.769	0.03683
640.251	0.23141		640.733	0.20609		640.251	0.03745
640.733	0.23105		641.215	0.20631		640.733	0.03809
641.215	0.2307		641.697	0.20651		641.215	0.03874
641.697	0.23045		642.179	0.20672		641.697	0.03941
642.179	0.23034		642.662	0.20694		642.179	0.04009
642.662	0.23037		643.144	0.20718		642.662	0.04078
643.144	0.23052		643.626	0.20743		643.144	0.04148
643.626	0.2307		644.108	0.2077		643.626	0.04221
644.108	0.23083		644.59	0.20797		644.108	0.04298
644.59	0.23086		645.072	0.20825		644.59	0.04378
645.072	0.23075		645.554	0.20854		645.072	0.04464
645.554	0.23053		646.036	0.20885		645.554	0.04554
646.036	0.23026		646.519	0.20919		646.036	0.04649
646.519	0.23		647.001	0.20956		646.519	0.04749
647.001	0.22982		647.483	0.20996		647.001	0.04853
647.483	0.22975		647.965	0.21038		647.483	0.04962
647.965	0.22977		648.447	0.21081		647.965	0.05075
648.447	0.22985		648.929	0.21124		648.447	0.05192
648.929	0.22993		649.411	0.21166		648.929	0.05313
649.411	0.22992		649.893	0.21209		649.411	0.0544
649.893	0.22981		650.375	0.21252		649.893	0.05572
650.375	0.22958		650.858	0.21295		650.375	0.05709
650.858	0.22926		651.34	0.2134		650.858	0.05852
651.34	0.2289		651.822	0.21385		651.34	0.06001
651.822	0.22857		652.304	0.2143		651.822	0.06155
652.304	0.22831		652.786	0.21473		652.304	0.06315
652.786	0.22816		653.268	0.21513		652.786	0.06481
653.268	0.22812		653.75	0.21552		653.268	0.06653
653.75	0.22815		654.232	0.21589		653.75	0.0683
654.232	0.22821		654.715	0.21627		654.232	0.07013
654.715	0.22822		655.197	0.21664		654.715	0.072
655.197	0.22815		655.679	0.21703		655.197	0.07393
655.679	0.22795		656.161	0.21741		655.679	0.07591
656.161	0.22764		656.643	0.21778		656.161	0.07791
656.643	0.22725		657.125	0.21811		656.643	0.07995
657.125	0.22685		657.607	0.2184		657.125	0.082
657.607	0.22652		658.089	0.21862		657.607	0.08404
658.089	0.2263		658.572	0.21879		658.089	0.08607
658.572	0.22621		659.054	0.2189		658.572	0.08806
659.054	0.22623		659.536	0.21896		659.054	0.09001
659.536	0.22631		660.018	0.21898		659.536	0.0919
660.018	0.22636		660.5	0.21896		660.018	0.09372
660.5	0.22634		660.982	0.21892		660.5	0.09547
660.982	0.22619		661.464	0.21886		660.982	0.09713
661.464	0.22592		661.946	0.21879		661.464	0.09868
661.946	0.22558		662.428	0.21869		661.946	0.1001
662.428	0.2252		662.91	0.21856		662.428	0.10138
662.91	0.22487		663.393	0.21838		662.91	0.1025
663.393	0.22464		663.875	0.21814		663.393	0.10345
663.875	0.22451		664.357	0.21783		663.875	0.10423
664.357	0.22448		664.839	0.21744		664.357	0.10484
664.839	0.22451		665.321	0.21696		664.839	0.10529
665.321	0.22454		665.803	0.2164		665.321	0.10558
665.803	0.22453		666.285	0.21572		665.803	0.10568
666.285	0.22442		666.768	0.21493		666.285	0.10556
666.768	0.22418		667.25	0.21399		666.768	0.10516
667.25	0.22379		667.732	0.21294		667.25	0.10448
667.732	0.22329		668.214	0.21186		667.732	0.10359
668.214	0.22276		668.696	0.21088		668.214	0.1027
668.696	0.22234		669.178	0.21007		668.696	0.10207
669.178	0.22211		669.66	0.20941		669.178	0.1018
669.66	0.22204		670.142	0.20885		669.66	0.10179
670.142	0.22204		670.624	0.20839		670.142	0.10189
670.624	0.22203		671.106	0.208		670.624	0.10201
671.106	0.22194		671.589	0.20767		671.106	0.10213
671.589	0.22172		672.071	0.20738		671.589	0.10221
672.071	0.22137		672.553	0.2071		672.071	0.10225
672.553	0.22091		673.035	0.20682		672.553	0.10225
673.035	0.2204		673.517	0.20653		673.035	0.1022
673.517	0.21993		673.999	0.20623		673.517	0.1021
673.999	0.21956		674.481	0.20592		673.999	0.10196
674.481	0.21934		674.963	0.20562		674.481	0.10179
674.963	0.21925		675.446	0.20532		674.963	0.10159
675.446	0.21926		675.928	0.20501		675.446	0.10135
675.928	0.21927		676.41	0.20468		675.928	0.10106
676.41	0.21923		676.892	0.20432		676.41	0.10071
676.892	0.21908		677.374	0.20393		676.892	0.10028
677.374	0.2188		677.856	0.2035		677.374	0.09974
677.856	0.21842		678.338	0.20302		677.856	0.09909
678.338	0.218		678.82	0.20251		678.338	0.0983
678.82	0.21758		679.303	0.20195		678.82	0.09736
679.303	0.21722		679.785	0.20135		679.303	0.09629
679.785	0.21693		680.267	0.20071		679.785	0.0951
680.267	0.21671		680.749	0.20002		680.267	0.0938
680.749	0.21651		681.231	0.1993		680.749	0.09244
681.231	0.21629		681.713	0.19854		681.231	0.09104
681.713	0.21603		682.195	0.19775		681.713	0.08961
682.195	0.21569		682.677	0.19692		682.195	0.08818
682.677	0.21528		683.159	0.19606		682.677	0.08673
683.159	0.21483		683.641	0.19516		683.159	0.08526
683.641	0.2144		684.124	0.19421		683.641	0.08376
684.124	0.21401		684.606	0.19321		684.124	0.08221
684.606	0.21371		685.088	0.19214		684.606	0.0806
685.088	0.21351		685.57	0.19102		685.088	0.07893
685.57	0.2134		686.052	0.18986		685.57	0.07719
686.052	0.21333		686.534	0.18865		686.052	0.07538
686.534	0.21325		687.016	0.18743		686.534	0.07351
687.016	0.2131		687.499	0.18621		687.016	0.0716
687.499	0.21285		687.981	0.18502		687.499	0.06967
687.981	0.21249		688.463	0.18387		687.981	0.06773
688.463	0.21204		688.945	0.18277		688.463	0.06581
688.945	0.21155		689.427	0.18174		688.945	0.06391
689.427	0.21107		689.909	0.18077		689.427	0.06204
689.909	0.21066		690.391	0.17987		689.909	0.06021
690.391	0.21035		690.873	0.17904		690.391	0.0584
690.873	0.21014		691.355	0.17827		690.873	0.05663
691.355	0.21		691.837	0.17756		691.355	0.05492
691.837	0.20987		692.32	0.17692		691.837	0.05328
692.32	0.20971		692.802	0.17635		692.32	0.05176
692.802	0.20946		693.284	0.17587		692.802	0.05038
693.284	0.20911		693.766	0.1755		693.284	0.04917
693.766	0.20867		694.248	0.17526		693.766	0.04815
694.248	0.20818		694.73	0.17515		694.248	0.04733
694.73	0.2077		695.212	0.17519		694.73	0.04673
695.212	0.20728		695.694	0.17538		695.212	0.04638
695.694	0.20696		696.177	0.1757		695.694	0.04629
696.177	0.20675		696.659	0.17613		696.177	0.04652
696.659	0.20661		697.141	0.17664		696.659	0.04709
697.141	0.20651		697.623	0.17717		697.141	0.04802
697.623	0.20639		698.105	0.17768		697.623	0.04928
698.105	0.20619		698.587	0.1781		698.105	0.05085
698.587	0.20588		699.069	0.17841		698.587	0.05263
699.069	0.20548		699.551	0.17856		699.069	0.05452
699.551	0.20502		700.034	0.17853		699.551	0.0564
700.034	0.20455		700.516	0.17833		700.034	0.05816
700.516	0.20414		700.998	0.17796		700.516	0.05968
700.998	0.20382		701.48	0.17743		700.998	0.0609
701.48	0.20362		701.962	0.17679		701.48	0.06176
701.962	0.2035		702.444	0.17605		701.962	0.06224
702.444	0.20343		702.926	0.17525		702.444	0.06234
702.926	0.20335		703.408	0.1744		702.926	0.06207
703.408	0.20321		703.89	0.17353		703.408	0.06149
703.89	0.20299		704.373	0.17266		703.89	0.06063
704.373	0.20269		704.855	0.17179		704.373	0.05953
704.855	0.20233		705.337	0.17094		704.855	0.05824
705.337	0.20196		705.819	0.17012		705.337	0.05679
705.819	0.20162		706.301	0.16933		705.819	0.05521
706.301	0.20133		706.783	0.16858		706.301	0.0535
706.783	0.2011		707.265	0.16791		706.783	0.0517
707.265	0.20091		707.747	0.16732		707.265	0.04983
707.747	0.20073		708.23	0.16683		707.747	0.04793
708.23	0.20053		708.712	0.16645		708.23	0.04604
708.712	0.20028		709.194	0.16619		708.712	0.04421
709.194	0.19997		709.676	0.16603		709.194	0.04249
709.676	0.1996		710.158	0.16597		709.676	0.04095
710.158	0.1992		710.64	0.166		710.158	0.0396
710.64	0.19881		711.122	0.16611		710.64	0.03849
711.122	0.19845		711.604	0.1663		711.122	0.03761
711.604	0.19816		712.086	0.16656		711.604	0.03697
712.086	0.19795		712.568	0.1669		712.086	0.03657
712.568	0.19782		713.051	0.16731		712.568	0.03639
713.051	0.19774		713.533	0.16778		713.051	0.03642
713.533	0.19766		714.015	0.16829		713.533	0.03665
714.015	0.19754		714.497	0.16883		714.015	0.03706
714.497	0.19733		714.979	0.16938		714.497	0.03766
714.979	0.19704		715.461	0.16991		714.979	0.03842
715.461	0.19666		715.943	0.17041		715.461	0.03936
715.943	0.19626		716.426	0.17088		715.943	0.04048
716.426	0.19586		716.908	0.17133		716.426	0.04178
716.908	0.19553		717.39	0.17174		716.908	0.04326
717.39	0.19528		717.872	0.17213		717.39	0.04492
717.872	0.19511		718.354	0.1725		717.872	0.04676
718.354	0.19498		718.836	0.17288		718.354	0.04876
718.836	0.19485		719.318	0.17326		718.836	0.05091
719.318	0.19466		719.8	0.17366		719.318	0.0532
719.8	0.19438		720.282	0.17408		719.8	0.05563
720.282	0.19399		720.764	0.17453		720.282	0.05818
720.764	0.19353		721.247	0.17499		720.764	0.06084
721.247	0.19302		721.729	0.17544		721.247	0.0636
721.729	0.19252		722.211	0.17587		721.729	0.06643
722.211	0.19206		722.693	0.17624		722.211	0.06931
722.693	0.19168		723.175	0.17653		722.693	0.07224
723.175	0.19139		723.657	0.17672		723.175	0.07521
723.657	0.19115		724.139	0.17678		723.657	0.07821
724.139	0.19093		724.621	0.1767		724.139	0.08125
724.621	0.19069		725.104	0.17647		724.621	0.08432
725.104	0.1904		725.586	0.1761		725.104	0.08739
725.586	0.19005		726.068	0.17559		725.586	0.09043
726.068	0.18963		726.55	0.17496		726.068	0.09339
726.55	0.1892		727.032	0.17422		726.55	0.09619
727.032	0.18878		727.514	0.17338		727.032	0.09878
727.514	0.18842		727.996	0.17245		727.514	0.10105
727.996	0.18815		728.478	0.17145		727.996	0.10294
728.478	0.18796		728.961	0.17036		728.478	0.10437
728.961	0.18782		729.443	0.16921		728.961	0.10527
729.443	0.18769		729.925	0.168		729.443	0.10559
729.925	0.18751		730.407	0.16677		729.925	0.10529
730.407	0.18723		730.889	0.16553		730.407	0.10438
730.889	0.18684		731.371	0.16433		730.889	0.10286
731.371	0.18634		731.853	0.1632		731.371	0.10077
731.853	0.18577		732.335	0.16218		731.853	0.09819
732.335	0.18518		732.817	0.16128		732.335	0.09519
732.817	0.18461		733.3	0.16054		732.817	0.0919
733.3	0.1841		733.782	0.15995		733.3	0.08841
733.782	0.18366		734.264	0.15953		733.782	0.08484
734.264	0.18326		734.746	0.15929		734.264	0.0813
734.746	0.18288		735.228	0.15923		734.746	0.07791
735.228	0.18247		735.71	0.15937		735.228	0.07476
735.71	0.182		736.192	0.15973		735.71	0.07197
736.192	0.18146		736.674	0.16034		736.192	0.06961
736.674	0.18086		737.157	0.16121		736.674	0.06779
737.157	0.18023		737.639	0.16237		737.157	0.06657
737.639	0.1796		738.121	0.16381		737.639	0.06601
738.121	0.17901		738.603	0.1655		738.121	0.06617
738.603	0.1785		739.085	0.16737		738.603	0.06704
739.085	0.17805		739.567	0.16933		739.085	0.06862
739.567	0.17767		740.049	0.17121		739.567	0.07083
740.049	0.1773		740.531	0.17285		740.049	0.07356
740.531	0.17692		741.013	0.1741		740.531	0.07666
741.013	0.17649		741.495	0.1748		741.013	0.07995
741.495	0.17597		741.978	0.17488		741.495	0.08321
741.978	0.17538		742.46	0.17429		741.978	0.08626
742.46	0.17473		742.942	0.17307		742.46	0.08891
742.942	0.17407		743.424	0.1713		742.942	0.09101
743.424	0.17343		743.906	0.16908		743.424	0.09247
743.906	0.17285		744.388	0.16651		743.906	0.09323
744.388	0.17235		744.87	0.16371		744.388	0.09326
744.87	0.17191		745.352	0.16074		744.87	0.09259
745.352	0.17149		745.835	0.15765		745.352	0.09124
745.835	0.17107		746.317	0.1545		745.835	0.08927
746.317	0.17059		746.799	0.15132		746.317	0.08672
746.799	0.17003		747.281	0.14815		746.799	0.08368
747.281	0.16939		747.763	0.14503		747.281	0.0802
747.763	0.16867		748.245	0.14202		747.763	0.07636
748.245	0.1679		748.727	0.13917		748.245	0.07224
748.727	0.16713		749.209	0.13651		748.727	0.06792
749.209	0.16639		749.692	0.13409		749.209	0.06349
749.692	0.1657		750.174	0.13194		749.692	0.05904
750.174	0.16507		750.656	0.13005		750.174	0.05465
750.656	0.16448		751.138	0.12844		750.656	0.05039
751.138	0.16392		751.62	0.12708		751.138	0.04634
751.62	0.16335		752.102	0.12595		751.62	0.04254
752.102	0.16275		752.584	0.12501		752.102	0.03903
752.584	0.16211		753.066	0.12423		752.584	0.03584
753.066	0.16144		753.548	0.12357		753.066	0.03299
753.548	0.16075		754.031	0.123		753.548	0.03046
754.031	0.16008		754.513	0.12248		754.031	0.02824
754.513	0.15944		754.995	0.122		754.513	0.02632
754.995	0.15884		755.477	0.12154		754.995	0.02466
755.477	0.1583		755.959	0.1211		755.477	0.02324
755.959	0.15778		756.441	0.12067		755.959	0.02202
756.441	0.15727		756.923	0.12025		756.441	0.02097
756.923	0.15672		757.405	0.11984		756.923	0.02007
757.405	0.15611		757.888	0.11946		757.405	0.01928
757.888	0.15545		758.37	0.1191		757.888	0.01859
758.37	0.15474		758.852	0.11877		758.37	0.01799
758.852	0.154		759.334	0.11846		758.852	0.01746
759.334	0.15329		759.816	0.11818		759.334	0.017
759.816	0.15262		760.298	0.11792		759.816	0.0166
760.298	0.15202		760.78	0.11767		760.298	0.01628
760.78	0.15149		761.262	0.11743		760.78	0.01602
761.262	0.15101		761.744	0.11719		761.262	0.01581
761.744	0.15054		762.227	0.11695		761.744	0.01566
762.227	0.15004		762.709	0.1167		762.227	0.01554
762.709	0.1495		763.191	0.11645		762.709	0.01545
763.191	0.14888		763.673	0.11619		763.191	0.01537
763.673	0.14819		764.155	0.11593		763.673	0.01531
764.155	0.14746		764.637	0.11566		764.155	0.01525
764.637	0.14671		765.119	0.11539		764.637	0.01519
765.119	0.146		765.601	0.11511		765.119	0.01514
765.601	0.14534		766.083	0.11484		765.601	0.0151
766.083	0.14476		766.566	0.11457		766.083	0.01508
766.566	0.14425		767.048	0.1143		766.566	0.01506
767.048	0.14381		767.53	0.11402		767.048	0.01506
767.53	0.14337		768.012	0.11374		767.53	0.01505
768.012	0.14292		768.494	0.11344		768.012	0.01504
768.494	0.14241		768.976	0.11312		768.494	0.01502
768.976	0.14183		769.458	0.11277		768.976	0.01497
769.458	0.14119		769.94	0.11242		769.458	0.01492
769.94	0.1405		770.423	0.11206		769.94	0.01484
770.423	0.13981		770.905	0.1117		770.423	0.01475
770.905	0.13916		771.387	0.11135		770.905	0.01466
771.387	0.13859		771.869	0.11102		771.387	0.01457
771.869	0.1381		772.351	0.11071		771.869	0.0145
772.351	0.13768		772.833	0.1104		772.351	0.01443
772.833	0.1373		773.315	0.1101		772.833	0.01439
773.315	0.13692		773.797	0.1098		773.315	0.01435
773.797	0.1365		774.279	0.10949		773.797	0.01432
774.279	0.13601		774.762	0.10917		774.279	0.01427
774.762	0.13546		775.244	0.10883		774.762	0.01422
775.244	0.13487		775.726	0.10847		775.244	0.01415
775.726	0.13426		776.208	0.10811		775.726	0.01406
776.208	0.13369		776.69	0.10774		776.208	0.01397
776.69	0.13317		777.172	0.10738		776.69	0.01387
777.172	0.13271		777.654	0.10703		777.172	0.01376
777.654	0.13229		778.136	0.10668		777.654	0.01366
778.136	0.13189		778.619	0.10634		778.136	0.01355
778.619	0.13147		779.101	0.10598		778.619	0.01344
779.101	0.13099		779.583	0.10561		779.101	0.01331
779.583	0.13046		780.065	0.10522		779.583	0.01316
780.065	0.12986		780.547	0.10481		780.065	0.013
780.547	0.12923		781.029	0.10438		780.547	0.01284
781.029	0.12859		781.511	0.10394		781.029	0.01267
781.511	0.12798		781.993	0.1035		781.511	0.01252
781.993	0.12742		782.476	0.10308		781.993	0.01239
782.476	0.12692		782.958	0.10269		782.476	0.01229
782.958	0.12648		783.44	0.10233		782.958	0.01223
783.44	0.12606		783.922	0.102		783.44	0.01221
783.922	0.12566		784.404	0.10171		783.922	0.01221
784.404	0.12524		784.886	0.10143		784.404	0.01222
784.886	0.12479		785.368	0.10116		784.886	0.01224
785.368	0.12433		785.85	0.1009		785.368	0.01225
785.85	0.12385		786.332	0.10061		785.85	0.01225
786.332	0.12338		786.815	0.10031		786.332	0.01222
786.815	0.12294		787.297	0.09998		786.815	0.01218
787.297	0.12253		787.779	0.09962		787.297	0.01212
787.779	0.12217		788.261	0.09925		787.779	0.01205
788.261	0.12184		788.743	0.09886		788.261	0.01198
788.743	0.12152		789.225	0.09847		788.743	0.01191
789.225	0.12119		789.707	0.0981		789.225	0.01184
789.707	0.12081		790.189	0.09774		789.707	0.01179
790.189	0.12038		790.672	0.09741		790.189	0.01175
790.672	0.11991		791.154	0.0971		790.672	0.01173
791.154	0.11941		791.636	0.09679		791.154	0.01173
791.636	0.1189		792.118	0.0965		791.636	0.01174
792.118	0.11841		792.6	0.09619		792.118	0.01175
792.6	0.11795		793.082	0.09589		792.6	0.01177
793.082	0.11755		793.564	0.09559		793.082	0.01178
793.564	0.11717		794.046	0.09528		793.564	0.01178
794.046	0.11681		794.528	0.09499		794.046	0.01179
794.528	0.11643		795.011	0.0947		794.528	0.01179
795.011	0.11601		795.493	0.09442		795.011	0.01179
795.493	0.11554		795.975	0.09414		795.493	0.0118
795.975	0.11503		796.457	0.09386		795.975	0.01182
796.457	0.1145		796.939	0.09358		796.457	0.01184
796.939	0.11397		797.421	0.09329		796.939	0.01185
797.421	0.11348		797.903	0.09299		797.421	0.01186
797.903	0.11304		798.385	0.09269		797.903	0.01185
798.385	0.11266		798.867	0.09238		798.385	0.01184
798.867	0.11232		799.35	0.09207		798.867	0.01182
799.35	0.112		799.832	0.09177		799.35	0.0118
799.832	0.11168		800.314	0.09146		799.832	0.01181
800.314	0.11133		800.796	0.09116		800.314	0.01184
800.796	0.11093		801.278	0.09087		800.796	0.01191
801.278	0.11048		801.76	0.09058		801.278	0.01203
801.76	0.10998		802.242	0.0903		801.76	0.01218
802.242	0.10946		802.724	0.09002		802.242	0.01236
802.724	0.10893		803.207	0.08974		802.724	0.01255
803.207	0.10843		803.689	0.08946		803.207	0.01276
803.689	0.10796		804.171	0.08917		803.689	0.01296
804.171	0.10752		804.653	0.08886		804.171	0.01315
804.653	0.10711		805.135	0.08854		804.653	0.01332
805.135	0.10672		805.617	0.0882		805.135	0.01347
805.617	0.10632		806.099	0.08786		805.617	0.01361
806.099	0.10589		806.581	0.08752		806.099	0.01374
806.581	0.10544		807.063	0.08718		806.581	0.01388
807.063	0.10496		807.546	0.08684		807.063	0.01402
807.546	0.10446		808.028	0.08651		807.546	0.01417
808.028	0.10396		808.51	0.08619		808.028	0.01434
808.51	0.10348		808.992	0.08586		808.51	0.01452
808.992	0.10302		809.474	0.08553		808.992	0.0147
809.474	0.10259		809.956	0.08519		809.474	0.01488
809.956	0.10216		810.438	0.08484		809.956	0.01505
810.438	0.1017		810.92	0.08449		810.438	0.01521
810.92	0.1012		811.403	0.08414		810.92	0.01537
811.403	0.10063		811.885	0.08379		811.403	0.01554
811.885	0.09999		812.367	0.08345		811.885	0.01573
812.367	0.0993		812.849	0.08311		812.367	0.01595
812.849	0.09858		813.331	0.08277		812.849	0.01623
813.331	0.09788		813.813	0.08242		813.331	0.01656
813.813	0.09722		814.295	0.08204		813.813	0.01694
814.295	0.09663		814.777	0.08162		814.295	0.01735
814.777	0.0961		815.26	0.08116		814.777	0.01775
815.26	0.09563		815.742	0.08063		815.26	0.01811
815.742	0.09516		816.224	0.08005		815.742	0.01836
816.224	0.09467		816.706	0.07941		816.224	0.01848
816.706	0.09413		817.188	0.07874		816.706	0.01843
817.188	0.09352		817.67	0.07803		817.188	0.01822
817.67	0.09284		818.152	0.07733		817.67	0.01788
818.152	0.09212		818.634	0.07662		818.152	0.01745
818.634	0.09138		819.116	0.07594		818.634	0.01698
819.116	0.09065		819.598	0.07527		819.116	0.01653
819.598	0.08996		820.081	0.07462		819.598	0.01613
820.081	0.08931		820.563	0.07398		820.081	0.01581
820.563	0.0887		821.045	0.07332		820.563	0.01558
821.045	0.0881		821.527	0.07263		821.045	0.01542
821.527	0.08749		822.009	0.0719		821.527	0.0153
822.009	0.08685		822.491	0.07111		822.009	0.01521
822.491	0.08616		822.973	0.07027		822.491	0.01511
822.973	0.08544		823.455	0.06938		822.973	0.01498
823.455	0.08468		823.938	0.06845		823.455	0.01479
823.938	0.08392		824.42	0.06749		823.938	0.01454
824.42	0.08317		824.902	0.06651		824.42	0.01422
824.902	0.08246		825.384	0.06554		824.902	0.0138
825.384	0.08178		825.866	0.06457		825.384	0.0133
825.866	0.08113		826.348	0.06363		825.866	0.01272
826.348	0.08048		826.83	0.06271		826.348	0.01208
826.83	0.07982		827.312	0.06181		826.83	0.0114
827.312	0.07912		827.794	0.06093		827.312	0.01069
827.794	0.07839		828.277	0.06008		827.794	0.00998
828.277	0.07762		828.759	0.05923		828.277	0.00926
828.759	0.07683		829.241	0.0584		828.759	0.00855
829.241	0.07605		829.723	0.05758		829.241	0.00785
829.723	0.07529		830.205	0.05677		829.723	0.00715
830.205	0.07458		830.687	0.05598		830.205	0.00648
830.687	0.07391		831.169	0.05521		830.687	0.00583
831.169	0.07326		831.651	0.05447		831.169	0.00523
831.651	0.07262		832.134	0.05375		831.651	0.00469
832.134	0.07195		832.616	0.05305		832.134	0.00423
832.616	0.07123		833.098	0.05238		832.616	0.00384
833.098	0.07047		833.58	0.05171		833.098	0.00352
833.58	0.06965		834.062	0.05105		833.58	0.00327
834.062	0.06881		834.544	0.05039		834.062	0.00307
834.544	0.06796		835.026	0.04973		834.544	0.00293
835.026	0.06715		835.508	0.04908		835.026	0.00282
835.508	0.06639		835.99	0.04844		835.508	0.00274
835.99	0.06569		836.473	0.04782		835.99	0.00269
836.473	0.06504		836.955	0.04721		836.473	0.00267
836.955	0.06441		837.437	0.04662		836.955	0.00267
837.437	0.0638		837.919	0.04604		837.437	0.00267
837.919	0.06316		838.401	0.04546		837.919	0.00267
838.401	0.0625		838.883	0.04489		838.401	0.00266
838.883	0.0618		839.365	0.0443		838.883	0.00262
839.365	0.06108		839.847	0.04371		839.365	0.00256
839.847	0.06035		840.33	0.04311		839.847	0.00247
840.33	0.05964		840.812	0.04251		840.33	0.00237
840.812	0.05896		841.294	0.0419		840.812	0.00227
841.294	0.05832		841.776	0.0413		841.294	0.00216
841.776	0.05771		842.258	0.04071		841.776	0.00207
842.258	0.05713		842.74	0.04013		842.258	0.00198
842.74	0.05656		843.222	0.03957		842.74	0.0019
843.222	0.05596		843.704	0.03903		843.222	0.00183
843.704	0.05533		844.187	0.0385		843.704	0.00175
844.187	0.05466		844.669	0.03798		844.187	0.00168
844.669	0.05396		845.151	0.03746		844.669	0.00161
845.151	0.05326		845.633	0.03695		845.151	0.00154
845.633	0.05256		846.115	0.03644		845.633	0.00149
846.115	0.0519		846.597	0.03594		846.115	0.00146
846.597	0.05129		847.079	0.03544		846.597	0.00144
847.079	0.05073		847.561	0.03494		847.079	0.00143
847.561	0.05019		848.043	0.03444		847.561	0.00143
848.043	0.04967		848.525	0.03394		848.043	0.00144
848.525	0.04912		849.008	0.03343		848.525	0.00144
849.008	0.04853		849.49	0.03293		849.008	0.00143
849.49	0.0479		849.972	0.03241		849.49	0.00142
849.972	0.04722		850.454	0.03191		849.972	0.00139
850.454	0.04652		850.936	0.03141		850.454	0.00135
850.936	0.04583		851.418	0.03092		850.936	0.00131
851.418	0.04518		851.9	0.03046		851.418	0.00125
851.9	0.04458		852.382	0.03001		851.9	0.0012
852.382	0.04404		852.865	0.02958		852.382	0.00114
852.865	0.04355		853.347	0.02917		852.865	0.0011
853.347	0.04308		853.829	0.02876		853.347	0.00107
853.829	0.04262		854.311	0.02834		853.829	0.00107
854.311	0.04212		854.793	0.02791		854.311	0.00107
854.793	0.04159		855.275	0.02747		854.793	0.00108
855.275	0.04101		855.757	0.02702		855.275	0.00109
855.757	0.04041		856.239	0.02656		855.757	0.00109
856.239	0.03981		856.721	0.0261		856.239	0.00107
856.721	0.03923		857.204	0.02566		856.721	0.00104
857.204	0.0387		857.686	0.02523		857.204	0.001
857.686	0.03821		858.168	0.02482		857.686	0.000960707
858.168	0.03777		858.65	0.02443		858.168	0.000928692
858.65	0.03737		859.132	0.02405		858.65	0.000907509
859.132	0.03697		859.614	0.02368		859.132	0.000894322
859.614	0.03656		860.096	0.02331		859.614	0.000881491
860.096	0.03611		860.578	0.02295		860.096	0.000858762
860.578	0.03561		861.061	0.02259		860.578	0.000816604
861.061	0.03509		861.543	0.02222		861.061	0.000748188
861.543	0.03455		862.025	0.02185		861.543	0.000650653
862.025	0.03401		862.507	0.02147		862.025	0.000524716
862.507	0.03351		862.989	0.02108		862.507	0.000374506
862.989	0.03304		863.471	0.02068		862.989	0.000206479
863.471	0.0326		863.953	0.02027		863.471	2.88975e-05
863.953	0.0322		864.435	0.01985		863.953	-0.000148198
864.435	0.03179		864.918	0.01944		864.435	-0.000314131
864.918	0.03137		865.4	0.01903		864.918	-0.000458195
865.4	0.03091		865.882	0.01864		865.4	-0.000572417
865.882	0.03042		866.364	0.01828		865.882	-0.00065268
866.364	0.02992		866.846	0.01794		866.364	-0.000699922
866.846	0.02941		867.328	0.01762		866.846	-0.000719376
867.328	0.02894		867.81	0.01733		867.328	-0.000718715
867.81	0.02852		868.292	0.01705		867.81	-0.000705568
868.292	0.02815		868.774	0.01679		868.292	-0.000684967
868.774	0.02784		869.256	0.01654		868.774	-0.000658711
869.256	0.02756		869.739	0.0163		869.256	-0.000626413
869.739	0.02729		870.221	0.01607		869.739	-0.00058625
870.221	0.02702		870.703	0.01586		870.221	-0.000537918
870.703	0.02671		871.185	0.01566		870.703	-0.000482841
871.185	0.02637		871.667	0.01547		871.185	-0.000424091
871.667	0.02601		872.149	0.01529		871.667	-0.000364314
872.149	0.02564		872.631	0.0151		872.149	-0.000304692
872.631	0.02527		873.114	0.01491		872.631	-0.000242856
873.114	0.02492		873.596	0.01471		873.114	-0.00017432
873.596	0.0246		874.078	0.0145		873.596	-9.39174e-05
874.078	0.02431		874.56	0.0143		874.078	2.08525e-06
874.56	0.02403		875.042	0.01409		874.56	0.000113899
875.042	0.02375		875.524	0.01389		875.042	0.000238084
875.524	0.02346		876.006	0.01371		875.524	0.000369095
876.006	0.02315		876.488	0.01353		876.006	0.000501283
876.488	0.02282		876.97	0.01338		876.488	0.00063183
876.97	0.02248		877.452	0.01324		876.97	0.000761605
877.452	0.02214		877.935	0.01313		877.452	0.000895324
877.935	0.02182		878.417	0.01303		877.935	0.00104
878.417	0.02154		878.899	0.01296		878.417	0.0012
878.899	0.0213		879.381	0.0129		878.899	0.00139
879.381	0.0211		879.863	0.01287		879.381	0.00162
879.863	0.02094		880.345	0.01285		879.863	0.00188
880.345	0.02078		880.827	0.01287		880.345	0.00218
880.827	0.02061		881.309	0.01292		880.827	0.00253
881.309	0.02042		881.792	0.01301		881.309	0.00294
881.792	0.02019		882.274	0.01313		881.792	0.00342
882.274	0.01993		882.756	0.01328		882.274	0.00398
882.756	0.01966		883.238	0.01346		882.756	0.0046
883.238	0.0194		883.72	0.01364		883.238	0.00527
883.72	0.01916		884.202	0.01379		883.72	0.00596
884.202	0.01896		884.684	0.0139		884.202	0.00659
884.684	0.0188		885.166	0.01393		884.684	0.00713
885.166	0.01868		885.649	0.01387		885.166	0.00749
885.649	0.01858		886.131	0.0137		885.649	0.00762
886.131	0.01848		886.613	0.01342		886.131	0.0075
886.613	0.01835		887.095	0.01305		886.613	0.00711
887.095	0.01819		887.577	0.0126		887.095	0.0065
887.577	0.018		888.059	0.01212		887.577	0.0057
888.059	0.01778		888.541	0.01163		888.059	0.00479
888.541	0.01755		889.023	0.01115		888.541	0.00385
889.023	0.01734		889.505	0.0107		889.023	0.00294
889.505	0.01716		889.987	0.0103		889.505	0.0021
889.987	0.01702		890.47	0.00996		889.987	0.00136
890.47	0.01692		890.952	0.00966		890.47	0.000742553
890.952	0.01684		891.434	0.00941		890.952	0.00024067
891.434	0.01677		891.916	0.00921		891.434	-0.000154772
891.916	0.0167		892.398	0.00905		891.916	-0.000457798
892.398	0.01661		892.88	0.00891		892.398	-0.000685448
892.88	0.01651		893.362	0.00879		892.88	-0.00085577
893.362	0.0164		893.845	0.00869		893.362	-0.000987406
893.845	0.01628		894.327	0.00857		893.845	-0.0011
894.327	0.01617		894.809	0.00845		894.327	-0.0012
894.809	0.01608		895.291	0.00831		894.809	-0.0013
895.291	0.016		895.773	0.00815		895.291	-0.00141
895.773	0.01594		896.255	0.00798		895.773	-0.00152
896.255	0.01588		896.737	0.00781		896.255	-0.00162
896.737	0.01581		897.219	0.00764		896.737	-0.00172
897.219	0.01572		897.701	0.00747		897.219	-0.00181
897.701	0.01561		898.183	0.00732		897.701	-0.00191
898.183	0.01546		898.666	0.00717		898.183	-0.002
898.666	0.0153		899.148	0.00704		898.666	-0.00209
899.148	0.01513		899.63	0.00692		899.148	-0.00219
899.63	0.01498		900.112	0.00682		899.63	-0.00228
900.112	0.01485		900.594	0.00675		900.112	-0.00235

## Sheet: Fig. 2b
TiO2			5(U6-H)S2/TiO2
Wavenumber (cm-1)	Absorbance (a.u.)		Wavenumber (cm-1)	Absorbance (a.u.)
1420.34	0.08398		1420.34	-0.07307
1420.82	0.08466		1420.82	-0.07089
1421.3	0.08534		1421.3	-0.06874
1421.79	0.08596		1421.79	-0.0668
1422.27	0.08647		1422.27	-0.06524
1422.75	0.08687		1422.75	-0.06419
1423.23	0.08717		1423.23	-0.06363
1423.71	0.08738		1423.71	-0.06343
1424.19	0.08755		1424.19	-0.06334
1424.68	0.0877		1424.68	-0.06315
1425.16	0.08785		1425.16	-0.06276
1425.64	0.08798		1425.64	-0.06227
1426.12	0.08808		1426.12	-0.06195
1426.61	0.08814		1426.61	-0.0621
1427.09	0.08815		1427.09	-0.06291
1427.57	0.08812		1427.57	-0.06438
1428.05	0.08807		1428.05	-0.06627
1428.53	0.08803		1428.53	-0.06821
1429.02	0.08804		1429.02	-0.06982
1429.5	0.08813		1429.5	-0.07087
1429.98	0.08831		1429.98	-0.07139
1430.46	0.0886		1430.46	-0.07159
1430.94	0.08902		1430.94	-0.07178
1431.43	0.08959		1431.43	-0.07219
1431.91	0.09032		1431.91	-0.07293
1432.39	0.09123		1432.39	-0.074
1432.87	0.09236		1432.87	-0.07531
1433.36	0.09372		1433.36	-0.07678
1433.84	0.09536		1433.84	-0.07834
1434.32	0.09734		1434.32	-0.07987
1434.8	0.09979		1434.8	-0.08116
1435.28	0.10285		1435.28	-0.08182
1435.77	0.10674		1435.77	-0.08135
1436.25	0.11166		1436.25	-0.07928
1436.73	0.1178		1436.73	-0.07543
1437.21	0.1253		1437.21	-0.07003
1437.69	0.13427		1437.69	-0.06365
1438.18	0.14479		1438.18	-0.05685
1438.66	0.15697		1438.66	-0.0499
1439.14	0.17097		1439.14	-0.04267
1439.62	0.18706		1439.62	-0.03463
1440.11	0.20552		1440.11	-0.02513
1440.59	0.22666		1440.59	-0.01355
1441.07	0.25067		1441.07	0.000429464
1441.55	0.27755		1441.55	0.01677
1442.03	0.30693		1442.03	0.03508
1442.52	0.33793		1442.52	0.05467
1443	0.36904		1443	0.07454
1443.48	0.39804		1443.48	0.09331
1443.96	0.42212		1443.96	0.10923
1444.44	0.43831		1444.44	0.12049
1444.93	0.44418		1444.93	0.12561
1445.41	0.43857		1445.41	0.12389
1445.89	0.42195		1445.89	0.11557
1446.37	0.39623		1446.37	0.1016
1446.86	0.36417		1446.86	0.0834
1447.34	0.32872		1447.34	0.06258
1447.82	0.29252		1447.82	0.04074
1448.3	0.25764		1448.3	0.01935
1448.78	0.22552		1448.78	-0.000560134
1449.27	0.197		1449.27	-0.01839
1449.75	0.17242		1449.75	-0.03398
1450.23	0.15172		1450.23	-0.04744
1450.71	0.13462		1450.71	-0.05894
1451.19	0.12074		1451.19	-0.06863
1451.68	0.10962		1451.68	-0.0766
1452.16	0.10084		1452.16	-0.08295
1452.64	0.09399		1452.64	-0.08788
1453.12	0.08867		1453.12	-0.09171
1453.61	0.08453		1453.61	-0.09478
1454.09	0.08125		1454.09	-0.0974
1454.57	0.07858		1454.57	-0.09973
1455.05	0.07636		1455.05	-0.10176
1455.53	0.0745		1455.53	-0.10329
1456.02	0.073		1456.02	-0.10404
1456.5	0.07189		1456.5	-0.10377
1456.98	0.07122		1456.98	-0.10242
1457.46	0.07099		1457.46	-0.10009
1457.94	0.07115		1457.94	-0.09702
1458.43	0.0716		1458.43	-0.09345
1458.91	0.07221		1458.91	-0.08956
1459.39	0.07286		1459.39	-0.08545
1459.87	0.07348		1459.87	-0.08121
1460.36	0.074		1460.36	-0.0769
1460.84	0.0744		1460.84	-0.07261
1461.32	0.07467		1461.32	-0.06841
1461.8	0.07481		1461.8	-0.06434
1462.28	0.07483		1462.28	-0.06038
1462.77	0.07474		1462.77	-0.05643
1463.25	0.07457		1463.25	-0.05238
1463.73	0.07436		1463.73	-0.0481
1464.21	0.07416		1464.21	-0.04352
1464.69	0.07399		1464.69	-0.03865
1465.18	0.07391		1465.18	-0.0336
1465.66	0.07389		1465.66	-0.02848
1466.14	0.07393		1466.14	-0.02345
1466.62	0.07399		1466.62	-0.01859
1467.1	0.07401		1467.1	-0.01399
1467.59	0.07396		1467.59	-0.00968
1468.07	0.07381		1468.07	-0.00571
1468.55	0.07353		1468.55	-0.00213
1469.03	0.07312		1469.03	0.00105
1469.52	0.07257		1469.52	0.0038
1470	0.07188		1470	0.00614
1470.48	0.07108		1470.48	0.00814
1470.96	0.07021		1470.96	0.00992
1471.44	0.06933		1471.44	0.0116
1471.93	0.06852		1471.93	0.01331
1472.41	0.06787		1472.41	0.01513
1472.89	0.06743		1472.89	0.01705
1473.37	0.06723		1473.37	0.01904
1473.85	0.06724		1473.85	0.021
1474.34	0.06742		1474.34	0.02285
1474.82	0.06773		1474.82	0.02455
1475.3	0.06813		1475.3	0.02607
1475.78	0.0686		1475.78	0.02743
1476.27	0.06917		1476.27	0.02868
1476.75	0.06984		1476.75	0.02984
1477.23	0.07062		1477.23	0.03094
1477.71	0.07152		1477.71	0.032
1478.19	0.07254		1478.19	0.03302
1478.67	0.07367		1478.67	0.03401
1479.16	0.07491		1479.16	0.03496
1479.64	0.07628		1479.64	0.03591
1480.12	0.0778		1480.12	0.0369
1480.6	0.07951		1480.6	0.03801
1481.09	0.08144		1481.09	0.03932
1481.57	0.0836		1481.57	0.0409
1482.05	0.08599		1482.05	0.04279
1482.53	0.08857		1482.53	0.04499
1483.01	0.09129		1483.01	0.04742
1483.5	0.09409		1483.5	0.04997
1483.98	0.0969		1483.98	0.05246
1484.46	0.09966		1484.46	0.05471
1484.94	0.10234		1484.94	0.05657
1485.42	0.10493		1485.42	0.05792
1485.91	0.10747		1485.91	0.05874
1486.39	0.11003		1486.39	0.05909
1486.87	0.1127		1486.87	0.05909
1487.35	0.11561		1487.35	0.05891
1487.84	0.11885		1487.84	0.05867
1488.32	0.12248		1488.32	0.05847
1488.8	0.12652		1488.8	0.05835
1489.28	0.13091		1489.28	0.05827
1489.76	0.13554		1489.76	0.05816
1490.25	0.14026		1490.25	0.05791
1490.73	0.14489		1490.73	0.05742
1491.21	0.14925		1491.21	0.05658
1491.69	0.15312		1491.69	0.05531
1492.17	0.15626		1492.17	0.0535
1492.66	0.15837		1492.66	0.05109
1493.14	0.15914		1493.14	0.048
1493.62	0.15824		1493.62	0.04416
1494.1	0.1554		1494.1	0.03957
1494.59	0.15049		1494.59	0.03428
1495.07	0.14359		1495.07	0.02841
1495.55	0.13505		1495.55	0.02222
1496.03	0.12545		1496.03	0.01604
1496.51	0.11551		1496.51	0.01025
1497	0.10593		1497	0.00519
1497.48	0.09729		1497.48	0.00111
1497.96	0.08992		1497.96	-0.00187
1498.44	0.08394		1498.44	-0.00381
1498.92	0.07927		1498.92	-0.00482
1499.41	0.07574		1499.41	-0.00509
1499.89	0.07313		1499.89	-0.00482
1500.37	0.07121		1500.37	-0.0042
1500.85	0.06979		1500.85	-0.00336
1501.34	0.06872		1501.34	-0.0024
1501.82	0.06785		1501.82	-0.00141
1502.3	0.06709		1502.3	-0.000428212
1502.78	0.06633		1502.78	0.000495736
1503.26	0.06551		1503.26	0.00129
1503.75	0.06457		1503.75	0.00185
1504.23	0.06353		1504.23	0.00196
1504.71	0.0624		1504.71	0.00135
1505.19	0.06128		1505.19	-0.000407159
1505.67	0.06028		1505.67	-0.00382
1506.16	0.05949		1506.16	-0.00943
1506.64	0.05901		1506.64	-0.01766
1507.12	0.05887		1507.12	-0.02865
1507.6	0.05902		1507.6	-0.04212
1508.09	0.05939		1508.09	-0.05746
1508.57	0.05987		1508.57	-0.07389
1509.05	0.06034		1509.05	-0.09063
1509.53	0.06074		1509.53	-0.10707
1510.01	0.06101		1510.01	-0.12267
1510.49	0.06114		1510.49	-0.13703
1510.98	0.06117		1510.98	-0.14976
1511.46	0.06111		1511.46	-0.16058
1511.94	0.06102		1511.94	-0.16931
1512.42	0.06092		1512.42	-0.17594
1512.91	0.06083		1512.91	-0.18064
1513.39	0.06073		1513.39	-0.18368
1513.87	0.06061		1513.87	-0.18538
1514.35	0.06045		1514.35	-0.18599
1514.84	0.06023		1514.84	-0.18566
1515.32	0.05996		1515.32	-0.1845
1515.8	0.05967		1515.8	-0.18252
1516.28	0.0594		1516.28	-0.1798
1516.76	0.05917		1516.76	-0.17647
1517.24	0.059		1517.24	-0.17272
1517.73	0.05886		1517.73	-0.16879
1518.21	0.05872		1518.21	-0.16486
1518.69	0.05852		1518.69	-0.16107
1519.17	0.05823		1519.17	-0.15742
1519.66	0.05784		1519.66	-0.1538
1520.14	0.05739		1520.14	-0.15008
1520.62	0.05698		1520.62	-0.14607
1521.1	0.05667		1521.1	-0.14167
1521.58	0.05656		1521.58	-0.13692
1522.07	0.05665		1522.07	-0.13194
1522.55	0.05693		1522.55	-0.12696
1523.03	0.0573		1523.03	-0.12217
1523.51	0.0577		1523.51	-0.11772
1523.99	0.05804		1523.99	-0.11363
1524.48	0.05829		1524.48	-0.10984
1524.96	0.05847		1524.96	-0.10625
1525.44	0.05859		1525.44	-0.10273
1525.92	0.05871		1525.92	-0.09916
1526.41	0.05886		1526.41	-0.09548
1526.89	0.05907		1526.89	-0.09168
1527.37	0.05932		1527.37	-0.08781
1527.85	0.0596		1527.85	-0.08391
1528.33	0.05989		1528.33	-0.08005
1528.82	0.06017		1528.82	-0.07631
1529.3	0.06044		1529.3	-0.07276
1529.78	0.06069		1529.78	-0.06947
1530.26	0.0609		1530.26	-0.06652
1530.74	0.06105		1530.74	-0.06395
1531.23	0.06115		1531.23	-0.06175
1531.71	0.06119		1531.71	-0.05987
1532.19	0.0612		1532.19	-0.05818
1532.67	0.06123		1532.67	-0.05649
1533.15	0.06135		1533.15	-0.05461
1533.64	0.06161		1533.64	-0.05244
1534.12	0.06203		1534.12	-0.04995
1534.6	0.06259		1534.6	-0.04726
1535.08	0.06323		1535.08	-0.04457
1535.57	0.06383		1535.57	-0.04212
1536.05	0.06433		1536.05	-0.04008
1536.53	0.06464		1536.53	-0.03858
1537.01	0.06474		1537.01	-0.03762
1537.49	0.06466		1537.49	-0.03718
1537.98	0.06447		1537.98	-0.0371
1538.46	0.06426		1538.46	-0.03718
1538.94	0.06417		1538.94	-0.03716
1539.42	0.06428		1539.42	-0.03678
1539.9	0.06468		1539.9	-0.03584
1540.39	0.06539		1540.39	-0.03427
1540.87	0.06637		1540.87	-0.03214
1541.35	0.06757		1541.35	-0.02964
1541.83	0.06889		1541.83	-0.02701
1542.32	0.07026		1542.32	-0.02447
1542.8	0.07163		1542.8	-0.02218
1543.28	0.07294		1543.28	-0.02019
1543.76	0.07421		1543.76	-0.01847
1544.24	0.07544		1544.24	-0.01691
1544.73	0.07667		1544.73	-0.01538
1545.21	0.0779		1545.21	-0.01376
1545.69	0.07915		1545.69	-0.01195
1546.17	0.08039		1546.17	-0.00995
1546.65	0.0816		1546.65	-0.0078
1547.14	0.08274		1547.14	-0.00558
1547.62	0.0838		1547.62	-0.00335
1548.1	0.08477		1548.1	-0.00116
1548.58	0.08566		1548.58	0.000960391
1549.07	0.08652		1549.07	0.003
1549.55	0.08738		1549.55	0.00496
1550.03	0.08824		1550.03	0.00683
1550.51	0.0891		1550.51	0.00857
1550.99	0.08993		1550.99	0.01018
1551.48	0.09071		1551.48	0.01165
1551.96	0.09139		1551.96	0.013
1552.44	0.09198		1552.44	0.01426
1552.92	0.09248		1552.92	0.01546
1553.4	0.09291		1553.4	0.01663
1553.89	0.09332		1553.89	0.01774
1554.37	0.0937		1554.37	0.01879
1554.85	0.09405		1554.85	0.0197
1555.33	0.09433		1555.33	0.02042
1555.82	0.0945		1555.82	0.02089
1556.3	0.0945		1556.3	0.02109
1556.78	0.09432		1556.78	0.02103
1557.26	0.09399		1557.26	0.02078
1557.74	0.0936		1557.74	0.02052
1558.23	0.09328		1558.23	0.02051
1558.71	0.0932		1558.71	0.0211
1559.19	0.09349		1559.19	0.02258
1559.67	0.09422		1559.67	0.02507
1560.15	0.09537		1560.15	0.02844
1560.64	0.09681		1560.64	0.03236
1561.12	0.09839		1561.12	0.03642
1561.6	0.09997		1561.6	0.04029
1562.08	0.10145		1562.08	0.04376
1562.57	0.10278		1562.57	0.04677
1563.05	0.10397		1563.05	0.04938
1563.53	0.10508		1563.53	0.05175
1564.01	0.10616		1564.01	0.0541
1564.49	0.10729		1564.49	0.0566
1564.98	0.10852		1564.98	0.05941
1565.46	0.10987		1565.46	0.06256
1565.94	0.11135		1565.94	0.06602
1566.42	0.11293		1566.42	0.06972
1566.9	0.1146		1566.9	0.0736
1567.39	0.11636		1567.39	0.07766
1567.87	0.11823		1567.87	0.08194
1568.35	0.12027		1568.35	0.08656
1568.83	0.12253		1568.83	0.09161
1569.32	0.12512		1569.32	0.09716
1569.8	0.12811		1569.8	0.10323
1570.28	0.13158		1570.28	0.10973
1570.76	0.13556		1570.76	0.11656
1571.24	0.14005		1571.24	0.12357
1571.72	0.14499		1571.72	0.1306
1572.21	0.15029		1572.21	0.13754
1572.69	0.15575		1572.69	0.1443
1573.17	0.16117		1573.17	0.15082
1573.65	0.16626		1573.65	0.15705
1574.14	0.17068		1574.14	0.163
1574.62	0.17408		1574.62	0.16871
1575.1	0.17615		1575.1	0.17428
1575.58	0.17669		1575.58	0.17988
1576.06	0.17567		1576.06	0.18565
1576.55	0.17325		1576.55	0.19172
1577.03	0.1698		1577.03	0.19814
1577.51	0.16574		1577.51	0.20487
1577.99	0.16148		1577.99	0.21182
1578.47	0.15733		1578.47	0.21888
1578.96	0.15352		1578.96	0.22594
1579.44	0.15015		1579.44	0.23291
1579.92	0.14731		1579.92	0.23971
1580.4	0.14502		1580.4	0.24626
1580.89	0.14327		1580.89	0.25247
1581.37	0.14205		1581.37	0.25829
1581.85	0.14129		1581.85	0.26368
1582.33	0.14094		1582.33	0.26862
1582.81	0.14091		1582.81	0.27317
1583.3	0.14113		1583.3	0.27736
1583.78	0.14153		1583.78	0.28124
1584.26	0.14203		1584.26	0.28479
1584.74	0.14261		1584.74	0.28795
1585.22	0.14322		1585.22	0.29059
1585.71	0.14384		1585.71	0.29258
1586.19	0.14442		1586.19	0.2938
1586.67	0.14497		1586.67	0.29417
1587.15	0.14545		1587.15	0.29368
1587.63	0.14588		1587.63	0.29237
1588.12	0.14628		1588.12	0.29035
1588.6	0.14666		1588.6	0.28772
1589.08	0.14708		1589.08	0.2846
1589.56	0.14755		1589.56	0.28112
1590.05	0.14812		1590.05	0.27738
1590.53	0.1488		1590.53	0.27349
1591.01	0.14961		1591.01	0.26954
1591.49	0.15055		1591.49	0.26562
1591.97	0.15161		1591.97	0.26175
1592.46	0.1528		1592.46	0.25793
1592.94	0.15409		1592.94	0.25413
1593.42	0.1555		1593.42	0.2503
1593.9	0.15702		1593.9	0.24639
1594.38	0.15869		1594.38	0.2424
1594.87	0.16055		1594.87	0.2384
1595.35	0.16268		1595.35	0.23445
1595.83	0.16517		1595.83	0.23067
1596.31	0.16816		1596.31	0.22712
1596.8	0.17181		1596.8	0.22391
1597.28	0.17629		1597.28	0.22111
1597.76	0.18179		1597.76	0.21881
1598.24	0.18853		1598.24	0.21713
1598.72	0.19672		1598.72	0.21626
1599.21	0.2066		1599.21	0.21642
1599.69	0.21839		1599.69	0.21789
1600.17	0.2323		1600.17	0.22092
1600.65	0.24847		1600.65	0.22576
1601.13	0.26697		1601.13	0.23259
1601.62	0.28772		1601.62	0.24149
1602.1	0.31045		1602.1	0.25241
1602.58	0.33464		1602.58	0.26511
1603.06	0.35942		1603.06	0.27911
1603.55	0.3836		1603.55	0.29372
1604.03	0.40568		1604.03	0.30796
1604.51	0.42395		1604.51	0.32071
1604.99	0.43679		1604.99	0.33082
1605.47	0.44288		1605.47	0.33725
1605.96	0.44149		1605.96	0.3393
1606.44	0.43261		1606.44	0.33675
1606.92	0.417		1606.92	0.32985
1607.4	0.39604		1607.4	0.31933
1607.88	0.37149		1607.88	0.30619
1608.37	0.34516		1608.37	0.2915
1608.85	0.31871		1608.85	0.27628
1609.33	0.29347		1609.33	0.26133
1609.81	0.27033		1609.81	0.24722
1610.3	0.2498		1610.3	0.23435
1610.78	0.23201		1610.78	0.22291
1611.26	0.21687		1611.26	0.213
1611.74	0.2041		1611.74	0.20456
1612.22	0.19334		1612.22	0.19749
1612.71	0.18417		1612.71	0.19158
1613.19	0.17621		1613.19	0.18662
1613.67	0.16916		1613.67	0.18238
1614.15	0.16277		1614.15	0.17871
1614.63	0.15691		1614.63	0.17549
1615.12	0.15155		1615.12	0.17271
1615.6	0.14671		1615.6	0.17041
1616.08	0.14249		1616.08	0.16868
1616.56	0.13898		1616.56	0.16758
1617.05	0.13624		1617.05	0.16713
1617.53	0.13425		1617.53	0.16724
1618.01	0.13291		1618.01	0.16778
1618.49	0.13208		1618.49	0.16857
1618.97	0.13158		1618.97	0.16945
1619.46	0.13126		1619.46	0.17031
1619.94	0.131		1619.94	0.17106
1620.42	0.13071		1620.42	0.17167
1620.9	0.13037		1620.9	0.17213
1621.38	0.12997		1621.38	0.17248
1621.87	0.12957		1621.87	0.17278
1622.35	0.1292		1622.35	0.17311
1622.83	0.12892		1622.83	0.17354
1623.31	0.12878		1623.31	0.17411
1623.8	0.12878		1623.8	0.17481
1624.28	0.12891		1624.28	0.17556
1624.76	0.12915		1624.76	0.17627
1625.24	0.12944		1625.24	0.17684
1625.72	0.12977		1625.72	0.1772
1626.2	0.13012		1626.2	0.17732
1626.69	0.13047		1626.69	0.17722
1627.17	0.13086		1627.17	0.17695
1627.65	0.1313		1627.65	0.17657
1628.13	0.13182		1628.13	0.17613
1628.62	0.13244		1628.62	0.17564
1629.1	0.13319		1629.1	0.17509
1629.58	0.13405		1629.58	0.17443
1630.06	0.13502		1630.06	0.17361

## Sheet: Fig. 2c
TiO2								5(U6-H)S2/TiO2
B.E.(eV)	Ti 2P							B.E.(eV)	Ti 2P
469	5772.22							469.11	3605	3685.06	3595	3605.57	3601.22	3668.28
468.9	5827.78							469.01	3677.5	3679.66	3584.99	3595.79	3591.36	3662.5
468.8	5691.11							468.91	3583.33	3674.75	3574.93	3585.96	3581.45	3657.2
468.7	5623.33							468.81	3697.5	3670.59	3564.92	3576.2	3571.6	3652.62
468.6	5626.67							468.71	3655.83	3667.21	3554.82	3566.35	3561.68	3648.82
468.5	5561.11							468.61	3711.67	3664.98	3544.75	3556.54	3551.78	3646.16
468.4	5620							468.51	3773.33	3664.16	3534.63	3546.69	3541.84	3644.89
468.3	5610							468.41	3643.33	3665.16	3524.46	3536.79	3531.86	3645.43
468.2	5691.11							468.31	3739.17	3668.68	3514.37	3527	3521.97	3648.46
468.1	5500	5724.25	5485	5522.54	5489.16	5682.56		468.21	3705	3675.23	3504.21	3517.13	3512.01	3654.52
468	5586.67	5723.16	5469.96	5508.34	5474.23	5680.52		468.11	3837.5	3685.78	3494.07	3507.29	3502.07	3664.55
467.9	5607.78	5723.84	5454.68	5493.92	5459.07	5680.2		468.01	3793.33	3701.25	3483.82	3497.37	3492.05	3679.47
467.8	5704.44	5727.03	5439.3	5479.44	5443.82	5682.38		467.91	3865.83	3723.02	3473.59	3487.47	3482.05	3700.68
467.7	5704.44	5733.37	5423.65	5464.72	5428.3	5687.66		467.81	3926.67	3752.45	3463.31	3477.53	3472.01	3729.52
467.6	5611.11	5744.17	5407.97	5449.99	5412.75	5697.36		467.71	3903.33	3791.26	3452.98	3467.56	3461.93	3767.73
467.5	5638.89	5761.09	5392.47	5435.49	5397.39	5713.14		467.61	3953.33	3841.38	3442.65	3457.6	3451.86	3817.22
467.4	5787.78	5785.69	5376.87	5420.92	5381.94	5736.56		467.51	4011.67	3904.8	3432.28	3447.62	3441.77	3879.97
467.3	5852.22	5820.04	5360.86	5405.98	5366.09	5769.69		467.41	4086.67	3983.63	3421.86	3437.6	3431.64	3958.12
467.2	6055.56	5867.32	5344.66	5390.89	5350.05	5815.7		467.31	4200	4080	3411.38	3427.53	3421.46	4053.77
467.1	6146.67	5930.79	5327.92	5375.29	5333.48	5877.86		467.21	4263.33	4195.99	3400.81	3417.39	3411.21	4169.02
467	6200	6015.13	5310.91	5359.48	5316.65	5960.83		467.11	4277.5	4333.46	3390.19	3407.22	3400.93	4305.7
466.9	6201.11	6125.49	5293.74	5343.54	5299.66	6069.76		467.01	4535.83	4493.9	3379.55	3397.05	3390.64	4465.31
466.8	6441.11	6267.76	5276.52	5327.6	5282.63	6210.55		466.91	4600.83	4678.05	3368.71	3386.7	3380.18	4648.6
466.7	6744.44	6447.7	5258.67	5311.09	5264.99	6388.95		466.81	4909.17	4886.2	3357.82	3376.32	3369.7	4855.83
466.6	6898.89	6671.78	5240.03	5293.84	5246.56	6611.43		466.71	5085.83	5117.65	3346.7	3365.72	3359.01	5086.32
466.5	7262.22	6947.31	5220.97	5276.22	5227.73	6885.29		466.61	5295	5370.78	3335.45	3355.02	3348.22	5338.44
466.4	7254.44	7280.18	5200.97	5257.73	5207.97	7216.42		466.51	5464.17	5642.81	3324.03	3344.18	3337.31	5609.38
466.3	7522.22	7676.99	5180.94	5239.27	5188.2	7611.41		466.41	5691.67	5929.78	3312.49	3333.24	3326.32	5895.2
466.2	8054.44	8141.4	5160.21	5220.17	5167.73	8073.94		466.31	6103.33	6226.4	3300.77	3322.15	3315.2	6190.59
466.1	8547.78	8675	5138.13	5199.78	5145.93	8605.55		466.21	6482.5	6526.35	3288.74	3310.79	3303.84	6489.21
466	9056.67	9278.06	5114.78	5178.21	5122.87	9206.55		466.11	6826.67	6822.03	3276.44	3299.17	3292.27	6783.47
465.9	9798.89	9947.13	5090.14	5155.41	5098.54	9873.46		466.01	7260	7104.97	3263.87	3287.33	3280.53	7064.87
465.8	10548.9	10674.8	5063.61	5130.81	5072.34	10598.9		465.91	7506.67	7365.78	3250.99	3275.2	3268.56	7323.99
465.7	11350	11450.4	5035.18	5104.41	5044.26	11372.1		465.81	7620	7594.74	3237.91	3262.92	3256.53	7551.12
465.6	12224.4	12258.6	5004.73	5076.06	5014.18	12177.9		465.71	7814.17	7782.35	3224.75	3250.59	3244.55	7736.72
465.5	12911.1	13081	4972.05	5045.6	4981.9	12997.6		465.61	8033.33	7919.52	3211.43	3238.15	3232.58	7871.65
465.4	13998.9	13894.7	4937.62	5013.48	4947.88	13808.6		465.51	7979.17	7998.89	3197.95	3225.59	3220.64	7948.56
465.3	14832.2	14672.6	4900.44	4978.72	4911.15	14583.6		465.41	7901.67	8015.95	3184.5	3213.11	3208.96	7962.88
465.2	15581.1	15386	4861.13	4941.95	4872.31	15294		465.31	7998.33	7969.24	3171.09	3200.73	3197.59	7913.11
465.1	16145.6	16004	4819.89	4903.38	4831.57	15908.8		465.21	7932.5	7860.66	3157.61	3188.32	3186.45	7801.1
465	16678.9	16496.8	4777.17	4863.46	4789.39	16398.3		465.11	7720.83	7695.53	3144.16	3176.01	3175.71	7632.13
464.9	16755.6	16836.5	4733.03	4822.27	4745.84	16734.4		465.01	7554.17	7481.65	3130.85	3163.91	3165.53	7413.93
464.8	16992.2	17002.1	4688.61	4780.94	4702.03	16896.3		464.91	7253.33	7228.21	3117.66	3151.98	3155.93	7155.61
464.7	16938.9	16980.7	4643.49	4739.08	4657.59	16871		464.81	6937.5	6945.26	3104.67	3140.34	3147.09	6867.17
464.6	16612.2	16771.8	4598.39	4697.42	4613.23	16657.9		464.71	6742.5	6642.48	3091.9	3129	3139.07	6558.22
464.5	16604.4	16386.5	4553.99	4656.64	4569.62	16268.2		464.61	6365.83	6329.22	3079.27	3117.88	3131.89	6237.99
464.4	16221.1	15844.1	4509.49	4615.97	4526	15721.1		464.51	5985.83	6014.09	3066.89	3107.11	3125.74	5915.02
464.3	15231.1	15172.6	4465.82	4576.34	4483.31	15044.6		464.41	5589.17	5704.56	3054.78	3096.71	3120.72	5596.69
464.2	14406.7	14403.9	4424.47	4539.27	4443.06	14270.5		464.31	5291.67	5407.06	3042.95	3086.7	3116.93	5289.32
464.1	13624.4	13568.9	4385.04	4504.37	4404.88	13429.7		464.21	4974.17	5126.46	3031.33	3077.02	3114.4	4997.7
464	12728.9	12696.8	4347.42	4471.56	4368.73	12551.3		464.11	4730.83	4866.78	3019.93	3067.69	3113.22	4725.72
463.9	11832.2	11815.1	4311.91	4441.14	4334.93	11662.9		464.01	4626.67	4630.68	3008.69	3058.67	3113.45	4475.95
463.8	10780	10947.7	4278.5	4413.15	4303.59	10788		463.91	4405.83	4419.69	2997.52	3049.88	3115.05	4249.81
463.7	9848.89	10114.8	4247.58	4388	4275.19	9946.77		463.81	4260	4234.57	2986.51	3041.41	3118.2	4047.98
463.6	9107.78	9332.18	4218.87	4365.43	4249.59	9154.91		463.71	4148.33	4074.92	2975.59	3033.22	3122.91	3869.96
463.5	8483.33	8610.76	4191.91	4345.02	4226.51	8423.05		463.61	4034.17	3939.86	2964.74	3025.32	3129.23	3714.79
463.4	7813.33	7958.36	4166.4	4326.51	4205.9	7758.75		463.51	3929.17	3827.94	2953.97	3017.72	3137.19	3580.97
463.3	7424.44	7379.39	4142.48	4310.08	4188.17	7166.1		463.41	3855.83	3737.33	2943.26	3010.45	3146.82	3466.59
463.2	7066.67	6874.31	4119.44	4295.07	4172.96	6645.17		463.31	3747.5	3665.98	2932.6	3003.5	3158.09	3369.6
463.1	6644.44	6441.72	4097.23	4281.47	4160.61	6194.1		463.21	3625	3611.73	2922.01	2996.93	3171.02	3287.8
463	6211.11	6078.06	4075.99	4269.5	4151.75	5808.79		463.11	3560.83	3572.48	2911.51	2990.8	3185.58	3219.11
462.9	5942.22	5778.64	4055.77	4259.24	4146.94	5483.98		463.01	3494.17	3546.15	2901.04	2985.09	3201.65	3161.48
462.8	5893.33	5537.35	4036.15	4250.39	4146.35	5212.91		462.91	3488.33	3530.83	2890.61	2979.87	3219.14	3113.04
462.7	5595.56	5347.58	4016.6	4242.48	4150.02	4988.28		462.81	3558.33	3524.74	2880.18	2975.14	3237.85	3072.11
462.6	5598.89	5203.89	3997.74	4236.22	4159.15	4804		462.71	3532.5	3526.3	2869.69	2970.91	3257.58	3037.19
462.5	5507.78	5099.71	3978.82	4230.98	4173.58	4652.79		462.61	3512.5	3534.22	2859.21	2967.32	3278.19	3007.12
462.4	5277.78	5029.99	3960.08	4227.13	4193.97	4529.04		462.51	3504.17	3547.33	2848.74	2964.45	3299.46	2980.89
462.3	5064.44	4990.33	3941.85	4225.14	4221.01	4427.88		462.41	3621.67	3564.63	2838.26	2962.41	3321.09	2957.66
462.2	5128.89	4976.5	3924.1	4225.15	4254.81	4344.75		462.31	3585	3585.18	2827.7	2961.22	3342.7	2936.67
462.1	5175.56	4984.14	3906.15	4226.65	4294.58	4275.21		462.21	3575.83	3608.39	2817.15	2961.13	3364.08	2917.49
462	5162.22	5010.06	3888.05	4229.95	4340.03	4216.18		462.11	3714.17	3633.65	2806.6	2962.31	3384.85	2899.7
461.9	5134.44	5051.51	3869.93	4235.43	4390.61	4165.32		462.01	3628.33	3660.34	2795.95	2964.85	3404.52	2882.87
461.8	5168.89	5105.84	3851.83	4243.44	4445.33	4120.73		461.91	3622.5	3688.27	2785.35	2969.18	3422.85	2866.94
461.7	5111.11	5170.38	3833.61	4254.19	4502.66	4080.75		461.81	3666.67	3717.11	2774.74	2975.59	3439.36	2851.65
461.6	5155.56	5242.87	3815.48	4268.33	4561.05	4044.45		461.71	3780	3746.77	2764.1	2984.52	3453.6	2836.84
461.5	5245.56	5320.72	3797.2	4286.15	4618.26	4010.71		461.61	3758.33	3777.41	2753.36	2996.67	3465.11	2822.35
461.4	5462.22	5401.41	3778.66	4308.15	4671.78	3978.79		461.51	3809.17	3809.88	2742.64	3013.37	3473.57	2808.22
461.3	5508.89	5482.31	3759.53	4334.76	4718.71	3947.92		461.41	3822.5	3845.9	2731.87	3036.75	3478.56	2794.32
461.2	5467.78	5561.72	3740.25	4367.3	4756.75	3918.17		461.31	3850.83	3889.13	2721.08	3070.85	3479.78	2780.66
461.1	5465.56	5638.01	3721.03	4407.1	4783.46	3889.5		461.21	3917.5	3946.53	2710.26	3122.92	3476.98	2767.17
461	5505.56	5710	3701.75	4455.51	4796.36	3861.64		461.11	4035	4030.47	2699.39	3205.51	3469.93	2753.81
460.9	5723.33	5777.37	3682.34	4514.18	4793.53	3834.34		461.01	4162.5	4161.57	2688.43	3339.38	3458.53	2740.52
460.8	5745.56	5841.03	3662.34	4585.11	4773.53	3807.07		460.91	4333.33	4371.9	2677.36	3556.59	3442.76	2727.28
460.7	5762.22	5904.87	3642.24	4672.28	4736.85	3780.23		460.81	4787.5	4707.05	2666.17	3902.63	3422.71	2714.04
460.6	5827.78	5975.42	3622.05	4781.27	4684.49	3753.78		460.71	5310	5226.27	2654.63	4436.57	3398.37	2700.59
460.5	5945.56	6064.24	3601.66	4921.88	4618.14	3727.53		460.61	6122.5	5997.38	2642.72	5225.99	3369.95	2686.87
460.4	6242.22	6191.76	3580.92	5112.19	4540.07	3701.33		460.51	7215	7085.78	2630.2	6335.95	3337.59	2672.65
460.3	6553.33	6394.1	3559.4	5385.7	4452.5	3674.7		460.41	8555.83	8536.98	2616.89	7811.58	3301.46	2657.73
460.2	7006.67	6734.9	3537.08	5803.37	4358.11	3647.57		460.31	10303.3	10354.4	2602.6	9655.88	3261.79	2641.92
460.1	7937.78	7318.85	3513.58	6467.29	4259.15	3619.57		460.21	12305.8	12480.9	2587.04	11811.3	3218.7	2624.93
460	9042.22	8305.9	3487.75	7535.13	4156.78	3589.5		460.11	14528.3	14781.6	2570.02	14142.6	3172.43	2606.55
459.9	10690	9916.61	3459.16	9225.39	4052.63	3556.91		460.01	16911.7	17043.3	2551.39	16436.2	3123.23	2586.62
459.8	13487.8	12414.4	3426.46	11799.7	3947.12	3520.44		459.91	18862.5	18985.7	2531.01	18411.3	3071.38	2565.03
459.7	16873.3	16055.2	3386.83	15512.8	3838.8	3477.25		459.81	20390.8	20298	2509.22	19756.7	3017.59	2542.07
459.6	21523.3	21004	3338.82	20528.5	3727.24	3425.88		459.71	20870.8	20719.6	2486.3	20211.7	2962.48	2518.05
459.5	27730	27232.1	3279.31	26817.5	3610	3363.19		459.61	20431.7	20147.9	2463.03	19673.1	2907.15	2493.72
459.4	34638.9	34407.3	3204.46	34047.3	3483.61	3285.33		459.51	18885	18694.9	2440.05	18252.7	2852.55	2469.75
459.3	41565.6	41829.7	3112.51	41517.8	3346.4	3190.54		459.41	16793.3	16627.6	2418.17	16217.3	2799.74	2446.92
459.2	47880	48404.3	3003.39	48134.3	3198.14	3078.71		459.31	14162.5	14258.6	2397.79	13879.2	2749.35	2425.63
459.1	52061.1	52746.5	2878.54	52512.4	3039.96	2951.29		459.21	11626.7	11865.3	2379.29	11515.7	2701.95	2406.27
459	53436.7	53639	2743.16	53435.3	2876.57	2813.46		459.11	9488.33	9659.21	2362.61	9338.04	2657.63	2388.76
458.9	51453.3	50755.3	2604.07	50577.2	2714.26	2672.05		459.01	7552.5	7771.54	2347.47	7477.4	2616.24	2372.83
458.8	46822.2	44918.6	2469.5	44761.6	2560.67	2535.27		458.91	6208.33	6257.94	2333.71	5989.32	2577.73	2358.32
458.7	38922.2	37515.8	2345.93	37376.4	2421.69	2409.61		458.81	5090.83	5112.53	2320.91	4867.82	2541.74	2344.8
458.6	30942.2	29840.8	2241.4	29715.8	2304.78	2303.07		458.71	4425	4288.01	2308.91	4065.59	2508.13	2332.11
458.5	23087.8	22806.2	2156.15	22693	2209.66	2215.9		458.61	3883.33	3718.8	2297.38	3517.04	2476.6	2319.92
458.4	16958.9	16938.5	2089.91	16834.9	2135.6	2147.84		458.51	3507.5	3337.27	2286.24	3154.55	2447.05	2308.14
458.3	12203.3	12415.3	2038.52	12319.6	2078.02	2094.7		458.41	3266.67	3084.66	2275.35	2919.39	2419.33	2296.65
458.2	9041.11	9160.23	1998.64	9071.11	2033.24	2053.15		458.31	3083.33	2915.74	2264.64	2766.38	2393.29	2285.35
458.1	6853.33	6949.56	1966.4	6865.92	1997.11	2019.32		458.21	2913.33	2798.75	2254.05	2663.82	2368.82	2274.2
458	5491.11	5510.97	1939.44	5431.97	1967.04	1990.83		458.11	2706.67	2713.25	2243.57	2591.34	2345.85	2263.19
457.9	4503.33	4595.84	1915.74	4520.82	1940.83	1965.68		458.01	2597.5	2646.82	2233.24	2536.63	2324.32	2252.34
457.8	3850	4010.86	1894.41	3939.3	1917.43	1942.94		457.91	2551.67	2592.24	2222.97	2492.53	2304.07	2241.58
457.7	3388.89	3623.12	1874.62	3554.62	1895.92	1921.81		457.81	2486.67	2545.46	2212.74	2455.09	2284.97	2230.87
457.6	3185.56	3350.13	1855.92	3284.38	1875.76	1901.82		457.71	2504.17	2504.22	2202.54	2422.15	2266.94	2220.21
457.5	2896.67	3143.88	1837.66	3080.62	1856.25	1882.33		457.61	2406.67	2467.19	2192.32	2392.47	2249.81	2209.55
457.4	2790	2978.92	1820.07	2917.95	1837.56	1863.55		457.51	2310.83	2433.62	2182.16	2365.39	2233.6	2198.97
457.3	2613.33	2840.98	1802.69	2782.13	1819.21	1845.03		457.41	2317.5	2402.96	2172.07	2340.43	2218.21	2188.47
457.2	2486.67	2722.65	1785.71	2665.77	1801.34	1826.95		457.31	2286.67	2374.71	2161.97	2317.2	2203.48	2177.97
457.1	2375.56	2619.31	1768.99	2564.28	1783.83	1809.18		457.21	2189.17	2348.54	2151.88	2295.43	2189.37	2167.5
457	2290	2527.93	1752.51	2474.65	1766.61	1791.68		457.11	2231.67	2324.24	2141.85	2274.99	2175.84	2157.1
456.9	2270	2446.36	1736.19	2394.74	1749.62	1774.39		457.01	2184.17	2301.45	2131.78	2255.59	2162.75	2146.68
456.8	2183.33	2372.84	1719.89	2322.79	1732.69	1757.14		456.91	2141.67	2280.04	2121.75	2237.15	2150.08	2136.3
456.7	2075.56	2306.27	1703.75	2257.7	1715.98	1740.1		456.81	2122.5	2259.84	2111.73	2219.56	2137.78	2125.95
456.6	2060	2245.66	1687.84	2198.51	1699.53	1723.31		456.71	2096.67	2240.66	2101.72	2202.69	2125.8	2115.63
456.5	1905.56	2189.94	1671.93	2144.14	1683.11	1706.56		456.61	2098.33	2222.4	2091.73	2186.46	2114.08	2105.32
456.4	1830	2138.77	1656.36	2094.25	1667.07	1690.17		456.51	2117.5	2204.92	2081.72	2170.78	2102.57	2095.02
456.3	1787.78	2091.38	1640.93	2048.09	1651.19	1673.96		456.41	2085.83	2188.11	2071.7	2155.56	2091.24	2084.7
456.2	1763.33	2047.21	1625.58	2005.1	1635.42	1657.84		456.31	2100.83	2171.92	2061.69	2140.8	2080.08	2074.41
456.1	1686.67	2005.82	1610.24	1964.83	1619.69	1641.77		456.21	2037.5	2156.24	2051.66	2126.42	2069.03	2064.11
456	1643.33	1966.98	1595.05	1927.07	1604.13	1625.88		456.11	2041.67	2141.08	2041.67	2112.41	2058.14	2053.86
455.9	1683.33	1930.33	1579.93	1891.45	1588.66	1610.08		456.01	2090.83
455.8	1691.11	1895.41	1564.68	1857.53	1573.08	1594.16		455.91	2054.17
455.7	1637.78	1862.1	1549.37	1825.17	1557.46	1578.21		455.81	2086.67
455.6	1524.44	1830.36	1534.15	1794.35	1541.95	1562.37		455.71	2080.83
455.5	1571.11	1800.18	1519.18	1765.04	1526.69	1546.8		455.61	2039.17
455.4	1527.78	1771.02	1504.05	1736.73	1511.3	1531.09		455.51	2055
455.3	1481.11	1742.99	1488.99	1709.52	1495.99	1515.46		455.41	2002.5
455.2	1508.89	1716	1474.01	1683.31	1480.78	1499.94		455.31	2097.5
455.1	1510	1689.76	1458.93	1657.83	1465.46	1484.32		455.21	2066.67
455	1407.78	1664.26	1443.8	1633.06	1450.12	1468.68		455.11	2022.5
454.9	1428.89	1639.68	1428.89	1609.18	1435.01	1453.27		455.01	1992.5
454.8	1465.56							454.91	2049.17
454.7	1396.67							454.81	2065.83
454.6	1455.56							454.71	2070
454.5	1405.56							454.61	2111.67
454.4	1428.89							454.51	2013.33
454.3	1433.33							454.41	1960
454.2	1423.33							454.31	2011.67
454.1	1427.78							454.21	2021.67
454	1500							454.11	2045
453.9	1402.22							454.01	2045.83
453.8	1407.78							453.91	2095
453.7	1374.44							453.81	2040
453.6	1361.11							453.71	2020
453.5	1420							453.61	2011.67
453.4	1457.78							453.51	2047.5
453.3	1370							453.41	2030.83
453.2	1412.22							453.31	2075
453.1	1380							453.21	1988.33
453	1348.89							453.11	2019.17
								453.01	2046.67
								452.91	2036.67
								452.81	1994.17
								452.71	1977.5
								452.61	2010
								452.51	1975
								452.41	2020
								452.31	2026.67
								452.21	1971.67
								452.11	2015.83

## Sheet: Fig. 2d
TiO2			U6-H			5(U6-H)S2/TiO2
Wavelength (nm)	Kubelka–Munk function F(R)		Wavelength (nm)	Kubelka–Munk function F(R)		Wavelength (nm)	Kubelka–Munk function F(R)
800	0.06867		800	0		800	0.03537
799	0.06863		799	0		799	0.03419
798	0.06912		798	0		798	0.03641
797	0.06847		797	0		797	0.0346
796	0.06835		796	0		796	0.03614
795	0.06874		795	0		795	0.03497
794	0.06918		794	0		794	0.03416
793	0.06814		793	0		793	0.03583
792	0.06825		792	0		792	0.03572
791	0.06867		791	0		791	0.03568
790	0.06912		790	0		790	0.03447
789	0.06919		789	0		789	0.03557
788	0.06895		788	0		788	0.03475
787	0.06854		787	0		787	0.03461
786	0.06914		786	0		786	0.03565
785	0.06805		785	0		785	0.03529
784	0.06853		784	0		784	0.03522
783	0.06833		783	0		783	0.0351
782	0.06804		782	0		782	0.03548
781	0.06798		781	0		781	0.03484
780	0.06744		780	0		780	0.03398
779	0.06828		779	0		779	0.03406
778	0.06831		778	0		778	0.03511
777	0.06832		777	0		777	0.03479
776	0.0685		776	0		776	0.03426
775	0.06826		775	0		775	0.03502
774	0.06833		774	0		774	0.0347
773	0.06811		773	0		773	0.03459
772	0.06834		772	0		772	0.03458
771	0.06827		771	0		771	0.0341
770	0.06787		770	0		770	0.03375
769	0.06785		769	0		769	0.03386
768	0.06751		768	0		768	0.03441
767	0.06743		767	0		767	0.0336
766	0.06854		766	0		766	0.03348
765	0.06809		765	0		765	0.03389
764	0.06817		764	0		764	0.03394
763	0.06795		763	0		763	0.03391
762	0.06717		762	0		762	0.03404
761	0.06766		761	0		761	0.03386
760	0.06763		760	0		760	0.03385
759	0.06806		759	0		759	0.03431
758	0.06773		758	0		758	0.03437
757	0.06804		757	0		757	0.03397
756	0.06826		756	0		756	0.03332
755	0.0681		755	0		755	0.03275
754	0.06808		754	0		754	0.03349
753	0.06783		753	0		753	0.03352
752	0.06818		752	0		752	0.03352
751	0.06809		751	0		751	0.03336
750	0.06778		750	0		750	0.03289
749	0.06807		749	0		749	0.03321
748	0.06801		748	0		748	0.03389
747	0.06805		747	0		747	0.03305
746	0.06809		746	0		746	0.03263
745	0.06761		745	0		745	0.03329
744	0.06777		744	0		744	0.03367
743	0.06823		743	0		743	0.03335
742	0.06772		742	0		742	0.03352
741	0.06771		741	0		741	0.03282
740	0.06791		740	0		740	0.03261
739	0.06803		739	0		739	0.03297
738	0.06752		738	0		738	0.03277
737	0.06794		737	0		737	0.0328
736	0.06817		736	0		736	0.03329
735	0.06825		735	0		735	0.03319
734	0.06826		734	0		734	0.03299
733	0.06838		733	0		733	0.03296
732	0.06786		732	0		732	0.03241
731	0.06793		731	0		731	0.03245
730	0.06816		730	0		730	0.03278
729	0.06816		729	0		729	0.03279
728	0.06795		728	0		728	0.03268
727	0.06789		727	0		727	0.03281
726	0.06777		726	0		726	0.03246
725	0.0678		725	0		725	0.03218
724	0.06791		724	0		724	0.0325
723	0.06818		723	0		723	0.03267
722	0.0681		722	0		722	0.0321
721	0.06816		721	0		721	0.03233
720	0.06798		720	0		720	0.03224
719	0.0679		719	0		719	0.03206
718	0.06763		718	0		718	0.03209
717	0.06786		717	0		717	0.03159
716	0.06795		716	0		716	0.0317
715	0.06783		715	0		715	0.03185
714	0.06767		714	0		714	0.0317
713	0.06766		713	0		713	0.03182
712	0.06808		712	0		712	0.03208
711	0.06819		711	0		711	0.03174
710	0.0679		710	0		710	0.03173
709	0.06777		709	0		709	0.03171
708	0.068		708	0		708	0.0317
707	0.06776		707	0		707	0.03164
706	0.0677		706	0		706	0.03155
705	0.06768		705	0		705	0.03147
704	0.06762		704	0		704	0.03122
703	0.06756		703	0		703	0.03131
702	0.06732		702	0		702	0.03146
701	0.06724		701	0		701	0.03145
700	0.06748		700	0		700	0.03087
699	0.06749		699	0		699	0.03089
698	0.0674		698	0		698	0.03134
697	0.06733		697	0		697	0.03134
696	0.06731		696	0		696	0.03129
695	0.0674		695	0		695	0.03102
694	0.06748		694	0		694	0.03087
693	0.06749		693	0		693	0.03099
692	0.06731		692	0		692	0.03093
691	0.06724		691	0		691	0.03074
690	0.06706		690	0		690	0.03088
689	0.06691		689	0		689	0.03102
688	0.06706		688	0		688	0.03089
687	0.06689		687	0		687	0.03066
686	0.06668		686	0		686	0.03049
685	0.0667		685	0		685	0.03039
684	0.06665		684	0		684	0.03062
683	0.06649		683	0		683	0.03046
682	0.06635		682	0		682	0.03015
681	0.06665		681	0		681	0.03012
680	0.06656		680	0		680	0.02997
679	0.06639		679	0		679	0.03013
678	0.06628		678	0		678	0.03028
677	0.06609		677	0		677	0.03008
676	0.06595		676	0		676	0.03006
675	0.06589		675	0		675	0.0298
674	0.06621		674	0		674	0.02972
673	0.06614		673	0		673	0.02975
672	0.06572		672	0		672	0.0297
671	0.06562		671	0		671	0.02942
670	0.06595		670	0		670	0.02959
669	0.06596		669	0		669	0.02951
668	0.06582		668	0		668	0.02931
667	0.0657		667	0		667	0.02913
666	0.06546		666	0		666	0.029
665	0.06544		665	0		665	0.02904
664	0.06562		664	0		664	0.02898
663	0.06525		663	0		663	0.02893
662	0.06526		662	0		662	0.02904
661	0.06521		661	0		661	0.02868
660	0.06527		660	0		660	0.02853
659	0.06508		659	0		659	0.02862
658	0.06487		658	0		658	0.02863
657	0.06482		657	0		657	0.02842
656	0.06471		656	0		656	0.02833
655	0.06477		655	0		655	0.02851
654	0.06493		654	0		654	0.02819
653	0.06482		653	0		653	0.02815
652	0.06474		652	0		652	0.02785
651	0.06436		651	0		651	0.02792
650	0.06424		650	0		650	0.02753
649	0.06445		649	0		649	0.02756
648	0.06444		648	0		648	0.02781
647	0.06443		647	0		647	0.02779
646	0.06443		646	0		646	0.02786
645	0.06426		645	0		645	0.02762
644	0.06405		644	0		644	0.02746
643	0.06431		643	0		643	0.02756
642	0.06405		642	0		642	0.0274
641	0.06419		641	0		641	0.0272
640	0.06391		640	0		640	0.02723
639	0.06382		639	0		639	0.02753
638	0.06386		638	0		638	0.02719
637	0.06385		637	0		637	0.0272
636	0.06372		636	0		636	0.02715
635	0.06406		635	0		635	0.02698
634	0.06394		634	0		634	0.0272
633	0.06372		633	0		633	0.02734
632	0.06378		632	0		632	0.02696
631	0.06349		631	0		631	0.02701
630	0.06334		630	0		630	0.02688
629	0.06329		629	0		629	0.02704
628	0.06369		628	0		628	0.02685
627	0.06357		627	0		627	0.02659
626	0.06355		626	0		626	0.02666
625	0.06349		625	0		625	0.0267
624	0.06335		624	0		624	0.0267
623	0.06318		623	0		623	0.02666
622	0.06343		622	0		622	0.02681
621	0.06338		621	0		621	0.02658
620	0.06331		620	0		620	0.02642
619	0.06322		619	0		619	0.02648
618	0.0631		618	0		618	0.02635
617	0.06302		617	0		617	0.02666
616	0.0631		616	0		616	0.02662
615	0.06278		615	0		615	0.02646
614	0.06285		614	0		614	0.02637
613	0.06273		613	0		613	0.02652
612	0.06256		612	0		612	0.02638
611	0.0627		611	0		611	0.0261
610	0.06277		610	0		610	0.02616
609	0.06274		609	0		609	0.02597
608	0.06267		608	0		608	0.02622
607	0.06278		607	0		607	0.02633
606	0.06263		606	0		606	0.02609
605	0.06236		605	0		605	0.02634
604	0.06271		604	0		604	0.02602
603	0.06253		603	0		603	0.02606
602	0.06236		602	0		602	0.02587
601	0.06199		601	0		601	0.02612
600	0.06183		600	0		600	0.02616
599	0.06204		599	0		599	0.0264
598	0.06224		598	0		598	0.02589
597	0.06231		597	0		597	0.02596
596	0.06225		596	0		596	0.02561
595	0.06218		595	0		595	0.02588
594	0.06203		594	0		594	0.02559
593	0.06171		593	0		593	0.02559
592	0.06201		592	0		592	0.02561
591	0.06189		591	0		591	0.02554
590	0.06172		590	0		590	0.02566
589	0.06161		589	0		589	0.02575
588	0.06169		588	0		588	0.0257
587	0.06167		587	0		587	0.02571
586	0.06157		586	0		586	0.02597
585	0.06164		585	0		585	0.02549
584	0.06136		584	0		584	0.02559
583	0.06138		583	0		583	0.02542
582	0.06152		582	0		582	0.0257
581	0.06117		581	0		581	0.02556
580	0.06115		580	0		580	0.02523
579	0.06132		579	0		579	0.02562
578	0.06092		578	0		578	0.02532
577	0.06112		577	0		577	0.02543
576	0.06116		576	0		576	0.02542
575	0.06111		575	0		575	0.02544
574	0.06086		574	0		574	0.02557
573	0.0613		573	0		573	0.02585
572	0.061		572	0		572	0.02547
571	0.06083		571	0		571	0.02536
570	0.06101		570	0		570	0.02537
569	0.06072		569	0		569	0.0251
568	0.0608		568	0		568	0.02503
567	0.06089		567	0		567	0.02542
566	0.06089		566	0		566	0.02526
565	0.06057		565	0		565	0.02533
564	0.06067		564	0		564	0.02533
563	0.0605		563	0		563	0.02554
562	0.06062		562	0		562	0.02515
561	0.06083		561	0		561	0.02542
560	0.06095		560	0		560	0.02522
559	0.0607		559	0		559	0.0255
558	0.06065		558	0		558	0.02547
557	0.0603		557	0		557	0.02542
556	0.06058		556	0		556	0.02535
555	0.06051		555	0		555	0.02536
554	0.06075		554	0		554	0.02529
553	0.06074		553	0		553	0.02542
552	0.06058		552	0		552	0.02528
551	0.06063		551	2.5e-06		551	0.02554
550	0.06043		550	2.5e-06		550	0.02538
549	0.06013		549	2.5e-06		549	0.02562
548	0.06041		548	2.5e-06		548	0.02557
547	0.06005		547	2.5e-06		547	0.02524
546	0.06		546	2.5e-06		546	0.02592
545	0.06002		545	2.5e-06		545	0.02534
544	0.06022		544	2.5e-06		544	0.02537
543	0.05994		543	2.5e-06		543	0.02581
542	0.06005		542	2.5e-06		542	0.02558
541	0.06004		541	2.5e-06		541	0.02525
540	0.06001		540	2.5e-06		540	0.02533
539	0.0601		539	2.5e-06		539	0.02563
538	0.05988		538	2.5e-06		538	0.02592
537	0.05952		537	2.5e-06		537	0.02595
536	0.05979		536	2.5e-06		536	0.02596
535	0.05963		535	2.5e-06		535	0.02572
534	0.05961		534	2.5e-06		534	0.02576
533	0.05946		533	2.5e-06		533	0.02591
532	0.05946		532	2.5e-06		532	0.02597
531	0.05958		531	2.5e-06		531	0.02619
530	0.05961		530	2.5e-06		530	0.02629
529	0.05915		529	2.5e-06		529	0.02588
528	0.05898		528	2.5e-06		528	0.02617
527	0.05886		527	2.5e-06		527	0.02643
526	0.05913		526	2.5e-06		526	0.02614
525	0.05916		525	2.5e-06		525	0.02663
524	0.0587		524	2.5e-06		524	0.02661
523	0.05856		523	2.5e-06		523	0.02648
522	0.05842		522	5e-06		522	0.02649
521	0.05813		521	5e-06		521	0.02658
520	0.05831		520	5e-06		520	0.02667
519	0.05828		519	5e-06		519	0.02651
518	0.05817		518	5e-06		518	0.02678
517	0.0582		517	5e-06		517	0.0268
516	0.05825		516	5e-06		516	0.02702
515	0.0576		515	5e-06		515	0.02719
514	0.05765		514	5e-06		514	0.02683
513	0.0579		513	5e-06		513	0.02686
512	0.0578		512	5e-06		512	0.02672
511	0.05756		511	7.5e-06		511	0.02677
510	0.05733		510	7.5e-06		510	0.02703
509	0.05738		509	7.5e-06		509	0.0269
508	0.05724		508	7.5e-06		508	0.02696
507	0.05707		507	7.5e-06		507	0.02754
506	0.0572		506	7.5e-06		506	0.0276
505	0.05681		505	7.5e-06		505	0.02755
504	0.05663		504	7.5e-06		504	0.02797
503	0.05664		503	7.5e-06		503	0.02787
502	0.05664		502	1e-05		502	0.02772
501	0.05652		501	1e-05		501	0.02792
500	0.05656		500	1e-05		500	0.02804
499	0.05642		499	1e-05		499	0.02768
498	0.05643		498	1e-05		498	0.02801
497	0.05619		497	1.25e-05		497	0.0283
496	0.0562		496	1.25e-05		496	0.02807
495	0.05628		495	1.25e-05		495	0.02796
494	0.05625		494	1.25e-05		494	0.0282
493	0.05618		493	1.25e-05		493	0.02877
492	0.05606		492	1.25e-05		492	0.02884
491	0.05607		491	1.25e-05		491	0.02866
490	0.05622		490	1.25e-05		490	0.02882
489	0.05637		489	1.5e-05		489	0.02851
488	0.05612		488	1.5e-05		488	0.02869
487	0.05603		487	1.5e-05		487	0.02897
486	0.05637		486	1.5e-05		486	0.02886
485	0.05624		485	1.5e-05		485	0.02891
484	0.05611		484	1.75e-05		484	0.02914
483	0.05603		483	2e-05		483	0.02947
482	0.05579		482	2e-05		482	0.02974
481	0.05579		481	2e-05		481	0.02938
480	0.05594		480	2e-05		480	0.02913
479	0.0557		479	2e-05		479	0.02915
478	0.05558		478	2e-05		478	0.02945
477	0.05559		477	2.25e-05		477	0.02969
476	0.05527		476	2.25e-05		476	0.02993
475	0.05523		475	2.5e-05		475	0.03012
474	0.05533		474	2.5e-05		474	0.03033
473	0.05517		473	2.5e-05		473	0.03049
472	0.05511		472	2.75e-05		472	0.03029
471	0.05497		471	2.75e-05		471	0.03037
470	0.0547		470	2.75e-05		470	0.03034
469	0.05449		469	3e-05		469	0.03041
468	0.0545		468	3e-05		468	0.03071
467	0.05432		467	3.25e-05		467	0.03091
466	0.05391		466	3.25e-05		466	0.03134
465	0.05398		465	3.25e-05		465	0.03148
464	0.05416		464	3.25e-05		464	0.03147
463	0.05385		463	3.5e-05		463	0.03177
462	0.05377		462	3.5e-05		462	0.03197
461	0.05385		461	3.75e-05		461	0.03216
460	0.05364		460	3.75e-05		460	0.0323
459	0.05356		459	3.75e-05		459	0.0323
458	0.05351		458	4e-05		458	0.03238
457	0.05341		457	4e-05		457	0.0327
456	0.05324		456	4.25e-05		456	0.03316
455	0.05298		455	4.5e-05		455	0.03344
454	0.05259		454	4.5e-05		454	0.03394
453	0.05268		453	4.5e-05		453	0.03411
452	0.05319		452	4.75e-05		452	0.03441
451	0.05318		451	5e-05		451	0.03493
450	0.0531		450	5.25e-05		450	0.03538
449	0.05312		449	5.5e-05		449	0.03556
448	0.0529		448	5.75e-05		448	0.03552
447	0.05274		447	5.75e-05		447	0.0362
446	0.05263		446	5.75e-05		446	0.03701
445	0.05251		445	6e-05		445	0.03721
444	0.05242		444	6e-05		444	0.03758
443	0.05259		443	6.25e-05		443	0.03841
442	0.05251		442	6.5e-05		442	0.03868
441	0.05305		441	7e-05		441	0.03904
440	0.05287		440	7.25e-05		440	0.03954
439	0.0528		439	7.75e-05		439	0.04031
438	0.05281		438	8e-05		438	0.04067
437	0.0528		437	8.25e-05		437	0.04128
436	0.05306		436	8.5e-05		436	0.04212
435	0.05335		435	9e-05		435	0.04316
434	0.05346		434	9e-05		434	0.04408
433	0.05384		433	9.25e-05		433	0.04507
432	0.05414		432	0.0001		432	0.04597
431	0.05424		431	0.000105		431	0.0466
430	0.05447		430	0.0001075		430	0.04803
429	0.05527		429	0.000115		429	0.04917
428	0.05592		428	0.00012		428	0.05048
427	0.05611		427	0.0001275		427	0.05133
426	0.05651		426	0.000135		426	0.05267
425	0.05701		425	0.0001425		425	0.0542
424	0.0581		424	0.0001475		424	0.05649
423	0.05931		423	0.0001525		423	0.05742
422	0.06011		422	0.0001575		422	0.05985
421	0.06104		421	0.00017		421	0.06259
420	0.06259		420	0.00018		420	0.06504
419	0.06417		419	0.0001875		419	0.06761
418	0.06636		418	0.000195		418	0.07046
417	0.0685		417	0.0002025		417	0.074
416	0.0706		416	0.0002075		416	0.07746
415	0.07311		415	0.0002175		415	0.08173
414	0.07608		414	0.000225		414	0.08652
413	0.07947		413	0.0002375		413	0.09147
412	0.0839		412	0.0002475		412	0.09751
411	0.08805		411	0.00025		411	0.10437
410	0.09272		410	0.000255		410	0.11111
409	0.09763		409	0.0002625		409	0.1196
408	0.1038		408	0.000275		408	0.12869
407	0.11064		407	0.00029		407	0.13759
406	0.11723		406	0.000295		406	0.14787
405	0.12451		405	0.0003025		405	0.15866
404	0.13217		404	0.00031		404	0.16931
403	0.14047		403	0.0003225		403	0.18182
402	0.14934		402	0.0003325		402	0.19529
401	0.15874		401	0.00034		401	0.20827
400	0.16831		400	0.00035		400	0.22177
399	0.17759		399	0.0003575		399	0.23578
398	0.18852		398	0.00036		398	0.25065
397	0.19888		397	0.000365		397	0.26544
396	0.21032		396	0.000375		396	0.2801
395	0.22164		395	0.0003875		395	0.29539
394	0.2329		394	0.000395		394	0.31108
393	0.2453		393	0.0003975		393	0.32543
392	0.25638		392	0.0004075		392	0.34123
391	0.2684		391	0.0004175		391	0.35634
390	0.28019		390	0.0004275		390	0.3709
389	0.29194		389	0.000435		389	0.38512
388	0.30227		388	0.0004375		388	0.39925
387	0.31434		387	0.000445		387	0.41298
386	0.32494		386	0.0004625		386	0.42607
385	0.33506		385	0.0004675		385	0.4382
384	0.34643		384	0.000475		384	0.44831
383	0.3565		383	0.000485		383	0.46048
382	0.36588		382	0.000495		382	0.47163
381	0.37582		381	0.00051		381	0.48077
380	0.38547		380	0.0005175		380	0.49052
379	0.39441		379	0.000525		379	0.49926
378	0.40557		378	0.000535		378	0.51309
377	0.41517		377	0.0005425		377	0.52386
376	0.42569		376	0.0005575		376	0.52944
375	0.43555		375	0.00057		375	0.53961
374	0.44669		374	0.00059		374	0.5493
373	0.45509		373	0.0006		373	0.55712
372	0.46591		372	0.000605		372	0.56844
371	0.47847		371	0.00062		371	0.57758
370	0.48928		370	0.00063		370	0.58803
369	0.50284		369	0.0006575		369	0.59719
368	0.5135		368	0.0006725		368	0.6048
367	0.52472		367	0.000685		367	0.61441
366	0.53873		366	0.000695		366	0.62675
365	0.55194		365	0.00072		365	0.63645
364	0.56451		364	0.00073		364	0.64782
363	0.57714		363	0.0007525		363	0.65422
362	0.59213		362	0.000765		362	0.66779
361	0.60541		361	0.000785		361	0.67735
360	0.61849		360	0.000785		360	0.68566
359	0.6321		359	0.000795		359	0.69616
358	0.64554		358	0.0008225		358	0.70589
357	0.65849		357	0.0008475		357	0.71392
356	0.67203		356	0.0008625		356	0.72156
355	0.68232		355	0.00089		355	0.72827
354	0.69308		354	0.0009225		354	0.73757
353	0.70492		353	0.0009575		353	0.74566
352	0.71549		352	0.0009775		352	0.75081
351	0.72557		351	0.001		351	0.76299
350	0.73615		350	0.001		350	0.76361
349	0.74595		349	0.00102		349	0.77117
348	0.75659		348	0.00107		348	0.77389
347	0.76642		347	0.00112		347	0.78198
346	0.77638		346	0.00115		346	0.78674
345	0.78595		345	0.00118		345	0.79421
344	0.79663		344	0.0012		344	0.79801
343	0.80232		343	0.00124		343	0.80381
342	0.80965		342	0.00131		342	0.80938
341	0.82099		341	0.00138		341	0.81316
340	0.83015		340	0.00145		340	0.82094
339	0.83768		339	0.00151		339	0.82214
338	0.84483		338	0.00159		338	0.8272
337	0.85459		337	0.00171		337	0.83187
336	0.86378		336	0.00184		336	0.83495
335	0.86902		335	0.00197		335	0.84039
334	0.87356		334	0.00218		334	0.84497
333	0.88345		333	0.00242		333	0.85025
332	0.88592		332	0.00278		332	0.85602
331	0.89706		331	0.00315		331	0.85434
330	0.9021		330	0.00359		330	0.85922
329	0.90511		329	0.00415		329	0.85584
328	0.90881		328	0.00491		328	0.86314
327	0.91481		327	0.00581		327	0.86103
326	0.92038		326	0.00691		326	0.86267
325	0.92284		325	0.00832		325	0.86815
324	0.92242		324	0.01017		324	0.86814
323	0.92865		323	0.01273		323	0.86655
322	0.92877		322	0.01603		322	0.86639
321	0.9305		321	0.01951		321	0.86003
320	0.93233		320	0.02359		320	0.85899
319	0.93243		319	0.02855		319	0.85802
318	0.93354		318	0.03447		318	0.86008
317	0.94251		317	0.04123		317	0.86614
316	0.94247		316	0.04898		316	0.86475
315	0.94125		315	0.05856		315	0.86418
314	0.94018		314	0.06953		314	0.86455
313	0.94143		313	0.0824		313	0.86126
312	0.94108		312	0.09692		312	0.86172
311	0.94161		311	0.11338		311	0.85951
310	0.93972		310	0.13167		310	0.86037
309	0.93892		309	0.15241		309	0.85805
308	0.94036		308	0.17654		308	0.85491
307	0.9377		307	0.2056		307	0.85196
306	0.93196		306	0.23917		306	0.85229
305	0.92931		305	0.27663		305	0.8502
304	0.92902		304	0.31944		304	0.84454
303	0.92653		303	0.368		303	0.83948
302	0.92482		302	0.42045		302	0.83281
301	0.91995		301	0.47201		301	0.83055
300	0.91591		300	0.52078		300	0.82641
299	0.9123		299	0.56226		299	0.82022
298	0.90941		298	0.59677		298	0.81688
297	0.90743		297	0.62329		297	0.81212
296	0.90461		296	0.64319		296	0.80947
295	0.90088		295	0.6592		295	0.80624
294	0.89784		294	0.67028		294	0.80134
293	0.89428		293	0.68158		293	0.79546
292	0.89127		292	0.69359		292	0.79118
291	0.88808		291	0.70327		291	0.78976
290	0.88863		290	0.71404		290	0.7885
289	0.8905		289	0.72754		289	0.78765
288	0.88843		288	0.74005		288	0.78684
287	0.88754		287	0.75217		287	0.78494
286	0.88872		286	0.76166		286	0.78734
285	0.88728		285	0.76841		285	0.78521
284	0.88526		284	0.77067		284	0.78592
283	0.88625		283	0.77656		283	0.78524
282	0.88555		282	0.78198		282	0.78152
281	0.88735		281	0.78886		281	0.78433
280	0.88862		280	0.79767		280	0.78724
279	0.89102		279	0.81135		279	0.7865
278	0.89256		278	0.82337		278	0.78617
277	0.88922		277	0.83739		277	0.78345
276	0.88883		276	0.85157		276	0.78248
275	0.8863		275	0.86622		275	0.78342
274	0.89068		274	0.88117		274	0.78336
273	0.88963		273	0.90044		273	0.78078
272	0.885		272	0.91757		272	0.77647
271	0.88813		271	0.93532		271	0.77656
270	0.88767		270	0.95531		270	0.77352
269	0.88096		269	0.97402		269	0.76993
268	0.87642		268	0.98745		268	0.76759
267	0.87717		267	0.99918		267	0.76403
266	0.8744		266	1.00644		266	0.75948
265	0.87034		265	1.01638		265	0.75371
264	0.86841		264	1.02196		264	0.74929
263	0.85923		263	1.02783		263	0.74521
262	0.85779		262	1.03201		262	0.74135
261	0.86349		261	1.03486		261	0.73457
260	0.85501		260	1.0359		260	0.72469
259	0.84186		259	1.03696		259	0.71967
258	0.83627		258	1.03623		258	0.70832
257	0.83737		257	1.03754		257	0.69811
256	0.82919		256	1.03851		256	0.69105
255	0.81915		255	1.03877		255	0.67735
254	0.82146		254	1.03773		254	0.66775
253	0.79705		253	1.03845		253	0.66005
252	0.79206		252	1.03823		252	0.64948
251	0.80434		251	1.0418		251	0.64247
250	0.79636		250	1.04665		250	0.63687
249	0.79439		249	1.04973		249	0.63045
248	0.79264		248	1.05017		248	0.61936
247	0.79348		247	1.05403		247	0.61009
246	0.79414		246	1.05658		246	0.60658
245	0.79392		245	1.05801		245	0.60071
244	0.79209		244	1.0609		244	0.59484
243	0.78963		243	1.06709		243	0.59063
242	0.78775		242	1.0702		242	0.58351
241	0.78675		241	1.07133		241	0.57881
240	0.78391		240	1.07575		240	0.57492
239	0.78381		239	1.07644		239	0.57022
238	0.78415		238	1.07976		238	0.56317
237	0.7781		237	1.08147		237	0.55995
236	0.77333		236	1.08358		236	0.56223
235	0.76867		235	1.08126		235	0.55671
234	0.76145		234	1.07633		234	0.55248
233	0.75753		233	1.06884		233	0.55196
232	0.74832		232	1.06252		232	0.55067
231	0.74246		231	1.05608		231	0.55292
230	0.74082		230	1.04857		230	0.55229
229	0.73517		229	1.03936		229	0.54405
228	0.731		228	1.03088		228	0.54493
227	0.72486		227	1.01734		227	0.53964
226	0.71981		226	1.009		226	0.53616
225	0.71161		225	0.99445		225	0.53214
224	0.70961		224	0.98202		224	0.52714
223	0.70397		223	0.9734		223	0.52335
222	0.70149		222	0.96151		222	0.51145
221	0.70437		221	0.94376		221	0.49842
220	0.69884		220	0.92341		220	0.48046
219	0.69552		219	0.90869		219	0.4763
218	0.69603		218	0.89882		218	0.46591
217	0.68911		217	0.8816		217	0.46072
216	0.68869		216	0.8675		216	0.42926
215	0.69345		215	0.85668		215	0.42038
214	0.68483		214	0.84302		214	0.40588
213	0.67846		213	0.82965		213	0.39674
212	0.67123		212	0.81887		212	0.37842
211	0.66626		211	0.80547		211	0.36808
210	0.663		210	0.79477		210	0.36069
209	0.65894		209	0.78325		209	0.32322
208	0.66131		208	0.77641		208	0.32471
207	0.65052		207	0.76734		207	0.33069
206	0.63218		206	0.75709		206	0.3133
205	0.61579		205	0.74496		205	0.30542
204	0.61142		204	0.73014		204	0.30698
203	0.58698		203	0.71212		203	0.3058
202	0.576		202	0.70506		202	0.29269
201	0.54762		201	0.69473		201	0.23642
200	0.53566		200	0.68295		200	0.3068

## Sheet: Fig. 2e
Catalysts	VBM (V vs NHE)	CBM (V vs NHE)
TiO2	1.84	-1.17
5(U6-H)S2/TiO2	1.44	-1.41
U6-H	1.78	-2.27

## Sheet: Fig. 2f
TiO2			5(U6-H)S2/TiO2			U6-H
Z'(Ohm.cm^2)	Z''(Ohm.cm^2)		Z'(Ohm.cm^2)	Z''(Ohm.cm^2)		Z'(Ohm.cm^2)	Z''(Ohm.cm^2)
18.9665	1.27384		17.311	0.83165		24.6966	2.63087
19.2426	1.88719		17.6168	1.40856		25.2967	3.09077
19.6393	2.52639		17.9867	1.92974		25.8884	3.42759
19.8248	2.95277		18.261	2.26131		26.262	3.68614
20.3407	3.68049		18.7972	2.732		26.7719	4.04493
20.8905	4.44541		19.3654	3.11682		27.3209	4.4981
21.562	5.19008		19.955	3.40595		27.8041	4.98663
22.3039	5.92415		20.4906	3.61835		28.2672	5.54531
23.2157	6.67715		21.0457	3.81671		28.8011	6.20685
24.436	7.88001		21.6171	4.04035		29.3925	7.10863
25.4787	8.09491		22.0299	4.18466		29.8936	8.00337
27.0133	8.78609		22.5196	4.45878		30.7178	9.41967
28.4519	9.25674		22.9708	4.83565		31.535	10.9476
30.0791	9.6581		23.4257	5.36552		32.5494	12.9753
31.4188	9.99286		23.7792	5.96464		33.6725	15.1872
32.6684	10.4232		24.2206	6.85506		35.1146	17.9001
33.9762	10.8248		24.7027	8.0007		36.86	21.2274
35.0003	11.5782		25.2448	9.36098		38.9112	24.9283
35.9893	12.5878		25.8672	11.1387		41.4458	29.4778
36.9726	13.9744		26.629	13.2987		44.4936	34.7142
37.8814	15.7842		27.6117	15.8535		48.2151	40.3297
38.8493	18.1621		28.8768	19.0217		52.718	47.0537
39.9664	21.4352		33.8847	23.6183		58.519	55.1134
41.2497	25.5952		32.9811	27.6995		65.3929	64.0745
42.7851	30.5637		35.8739	32.8191		73.2904	73.5768
44.881	37.1459		39.8135	38.9354		85.332	84.6151
47.759	45.2084		44.7031	45.6403		94.7023	96.4814
51.6965	54.8331		50.6656	52.8725		107.948	109.158
57.1644	66.4883		57.9347	60.7796		123.316	122.806
54.9932	76.9862		66.415	69.0962		140.728	137.423
74.1909	94.5646		75.8081	77.5937		159.413	152.327
87.8847	112.041		87.5583	87.2905		182.183	169.523
105.076	128.559		100.704	96.0931		207.081	185.494
127.04	146.702		116.544	106.1		236.218	204.417
152.272	163.558		134.146	115.639		266.932	223.69
183.144	178.514		155.461	123.84		307.227	242.181
216.833	190.381		178.789	130.192		350.552	258.89
251.957	198.494		203.248	133.509		397.93	272.253
283.528	202.647		225.003	133.572		442.805	280.293
320.431	204.392		250.138	130.843		498.632	284.12
354.133	203.801		272.089	125.946		551.813	281.179
385.742	202.373		291.676	119.995		603.415	272.349
415.141	200.862		309.024	113.907		650.935	258.414
441.618	200.756		323.815	108.7		691.542	242.911
466.62	202.693		336.91	104.505		726.621	226.365
490.337	207.288		348.549	101.589		756.147	211.163
514.518	215.359		359.639	100.253		782.352	198.18
538.277	226.898		370.239	100.373		805.113	188.484
563.141	242.469		380.565	102.095		825.218	182.033
591.643	260.006		392.377	103.913		845.964	176.664
616.724	286.59		401.551	109.968		862.94	180.352
645.719	314.492		413.122	115.882		881.556	183.924
683.388	368.637		431.135	128.648		908.608	208.888
722.268	412.991		445.015	139.965		933.297	211.534
782.998	467.394		466.77	148.798		964.684	219.007
831.712	529.98		483.339	161.739		992.097	237.278
889.948	605.505		500.994	173.648		1020.76	257.864
958.751	694.007		522.977	195.141		1056.17	283.19
1037.66	792.947		544.701	214.799		1089.64	311.472
1133.27	904.313		568.108	236.17		1130.79	344.272

## Sheet: Fig. 2g
U6-H			5(U6-H)S2/TiO2			TiO2
Time	Photocurrent (μA/cm2)		Time	Photocurrent (μA/cm2)		Time	Photocurrent (μA/cm2)
5	0.16443		5	0.07669		5	-0.00676
5.2	0.16445		5.2	0.07538		5.2	-0.00514
5.4	0.16457		5.4	0.07476		5.4	-0.00495
5.6	0.16462		5.6	0.0708		5.6	-0.00413
5.8	0.16437		5.8	0.06671		5.8	-0.00431
6	0.16431		6	0.06458		6	-0.00441
6.2	0.16356		6.2	0.0632		6.2	-0.00452
6.4	0.16393		6.4	0.05978		6.4	-0.00462
6.6	0.1646		6.6	0.05488		6.6	-0.00342
6.8	0.16495		6.8	0.05178		6.8	-0.00268
7	0.1637		7	0.04888		7	-0.00201
7.2	0.1634		7.2	0.04635		7.2	-0.00161
7.4	0.16318		7.4	0.04553		7.4	-0.00177
7.6	0.1638		7.6	0.04299		7.6	-0.00112
7.8	0.16394		7.8	0.03868		7.8	-0.000584466
8	0.16419		8	0.03549		8	-5.4864e-05
8.2	0.16432		8.2	0.03464		8.2	7.47383e-05
8.4	0.16405		8.4	0.03289		8.4	0.000220341
8.6	0.164		8.6	0.02954		8.6	0.000868943
8.8	0.16306		8.8	0.02646		8.8	0.00184
9	0.16235		9	0.02397		9	0.00161
9.2	0.16241		9.2	0.02257		9.2	0.00167
9.4	0.16243		9.4	0.02182		9.4	0.00149
9.6	0.16242		9.6	0.0213		9.6	0.00142
9.8	0.16253		9.8	0.01857		9.8	0.00132
10	0.16246		10	0.01699		10	0.00174
10.2	0.16248		10.2	0.01578		10.2	0.00229
10.4	0.16215		10.4	0.01302		10.4	0.00243
10.6	0.16135		10.6	0.01132		10.6	0.00323
10.8	0.16028		10.8	0.0094		10.8	0.00341
11	0.15953		11	0.00738		11	0.00372
11.2	0.15965		11.2	0.00684		11.2	0.00346
11.4	0.15895		11.4	0.00558		11.4	0.00424
11.6	0.15915		11.6	0.00201		11.6	0.0044
11.8	0.15898		11.8	0.000147297		11.8	0.00469
12	0.15949		12	0.00124		12	0.00401
12.2	0.15996		12.2	0.00143		12.2	0.00386
12.4	0.15983		12.4	-0.000866228		12.4	0.00356
12.6	0.15885		12.6	-0.00111		12.6	0.00409
12.8	0.15816		12.8	-0.00146		12.8	0.00384
13	0.15792		13	-0.00225		13	0.00391
13.2	0.15751		13.2	-0.002		13.2	0.00383
13.4	0.1573		13.4	-0.00268		13.4	0.0045
13.6	0.15709		13.6	-0.00357		13.6	0.00467
13.8	0.15735		13.8	-0.00485		13.8	0.00492
14	0.15707		14	-0.00505		14	0.00554
14.2	0.15706		14.2	-0.00579		14.2	0.00581
14.4	0.15636		14.4	-0.0067		14.4	0.00568
14.6	0.15623		14.6	-0.00728		14.6	0.00441
14.8	0.15635		14.8	-0.00894		14.8	0.00402
15	0.15635		15	-0.01017		15	0.00345
15.2	0.15639		15.2	-0.01085		15.2	0.0038
15.4	0.1557		15.4	-0.00985		15.4	0.00435
15.6	0.15618		15.6	-0.0086		15.6	0.00449
15.8	0.15542		15.8	-0.00935		15.8	0.00458
16	0.15483		16	-0.01018		16	0.00394
16.2	0.15323		16.2	-0.00983		16.2	0.00351
16.4	0.1532		16.4	-0.00968		16.4	0.00332
16.6	0.1536		16.6	-0.00951		16.6	0.00342
16.8	0.15372		16.8	-0.00893		16.8	0.00307
17	0.1543		17	-0.00892		17	0.00296
17.2	0.15403		17.2	-0.00967		17.2	0.00278
17.4	0.15465		17.4	-0.0118		17.4	0.00257
17.6	0.15476		17.6	-0.01158		17.6	0.00241
17.8	0.1553		17.8	-0.01059		17.8	0.00226
18	0.15578		18	-0.00944		18	0.00383
18.2	0.15555		18.2	-0.00653		18.2	0.0043
18.4	0.15513		18.4	-0.00495		18.4	0.00444
18.6	0.15453		18.6	-0.00469		18.6	0.00352
18.8	0.15442		18.8	-0.00419		18.8	0.00244
19	0.15444		19	-0.00499		19	0.00126
19.2	0.15441		19.2	-0.00502		19.2	0.00162
19.4	0.15511		19.4	-0.00412		19.4	0.00169
19.6	0.15503		19.6	-0.00369		19.6	0.00167
19.8	0.15523		19.8	-0.00263		19.8	0.00159
20	0.15518		20	-0.00224		20	0.00153
20.2	0.15493		20.2	-0.00199		20.2	0.00216
20.4	0.15512		20.4	-0.00178		20.4	0.00233
20.6	0.15511		20.6	-0.00209		20.6	0.00217
20.8	0.15522		20.8	-0.00276		20.8	0.00184
21	0.15525		21	-0.00236		21	0.000869286
21.2	0.15525		21.2	-0.00051126		21.2	0.000219888
21.4	0.15526		21.4	0.00172		21.4	0.000648372
21.6	0.15655		21.6	-0.00168		21.6	0.00163
21.8	0.15858		21.8	-0.00484		21.8	0.01102
22	0.16922		22	0.79521		22	0.13802
22.2	0.18391		22.2	1.77009		22.2	0.27834
22.4	0.1912		22.4	1.95524		22.4	0.29773
22.6	0.19493		22.6	1.94435		22.6	0.28958
22.8	0.19816		22.8	1.93062		22.8	0.28516
23	0.20073		23	1.89478		23	0.27255
23.2	0.20159		23.2	1.85911		23.2	0.26128
23.4	0.20177		23.4	1.82958		23.4	0.25384
23.6	0.20174		23.6	1.80687		23.6	0.24808
23.8	0.201		23.8	1.7932		23.8	0.24348
24	0.20008		24	1.78783		24	0.24195
24.2	0.20029		24.2	1.78522		24.2	0.23906
24.4	0.20005		24.4	1.78263		24.4	0.23532
24.6	0.20073		24.6	1.77846		24.6	0.23288
24.8	0.20009		24.8	1.77526		24.8	0.23088
25	0.2001		25	1.77354		25	0.22902
25.2	0.19968		25.2	1.77219		25.2	0.22841
25.4	0.19954		25.4	1.77081		25.4	0.22731
25.6	0.1991		25.6	1.76993		25.6	0.22546
25.8	0.19816		25.8	1.76992		25.8	0.22415
26	0.19851		26	1.769		26	0.22372
26.2	0.19792		26.2	1.76767		26.2	0.22319
26.4	0.19824		26.4	1.76631		26.4	0.22252
26.6	0.19815		26.6	1.76534		26.6	0.2219
26.8	0.19827		26.8	1.76479		26.8	0.22186
27	0.19878		27	1.76529		27	0.22205
27.2	0.19894		27.2	1.76533		27.2	0.2221
27.4	0.1995		27.4	1.76452		27.4	0.22208
27.6	0.19968		27.6	1.76204		27.6	0.22139
27.8	0.19965		27.8	1.7604		27.8	0.22156
28	0.1997		28	1.75814		28	0.22139
28.2	0.19961		28.2	1.75686		28.2	0.2214
28.4	0.1996		28.4	1.75671		28.4	0.22095
28.6	0.19956		28.6	1.75574		28.6	0.22024
28.8	0.19955		28.8	1.7548		28.8	0.22031
29	0.19923		29	1.75357		29	0.21941
29.2	0.1991		29.2	1.75394		29.2	0.21944
29.4	0.19897		29.4	1.75234		29.4	0.21896
29.6	0.19848		29.6	1.75019		29.6	0.2191
29.8	0.19765		29.8	1.74806		29.8	0.21939
30	0.19774		30	1.74634		30	0.21954
30.2	0.19759		30.2	1.74383		30.2	0.21879
30.4	0.19757		30.4	1.74156		30.4	0.21838
30.6	0.19705		30.6	1.7391		30.6	0.21821
30.8	0.19694		30.8	1.73689		30.8	0.21802
31	0.19673		31	1.73426		31	0.21791
31.2	0.19702		31.2	1.73179		31.2	0.21741
31.4	0.19704		31.4	1.72923		31.4	0.2177
31.6	0.19715		31.6	1.72673		31.6	0.21764
31.8	0.1967		31.8	1.72419		31.8	0.21772
32	0.19576		32	1.72213		32	0.21733
32.2	0.19515		32.2	1.72102		32.2	0.21685
32.4	0.19491		32.4	1.72004		32.4	0.21694
32.6	0.19502		32.6	1.71734		32.6	0.21682
32.8	0.1953		32.8	1.71496		32.8	0.21671
33	0.19511		33	1.71242		33	0.21663
33.2	0.19474		33.2	1.71031		33.2	0.21737
33.4	0.19455		33.4	1.70859		33.4	0.2183
33.6	0.19506		33.6	1.70709		33.6	0.21861
33.8	0.19561		33.8	1.70414		33.8	0.21857
34	0.19552		34	1.7018		34	0.21866
34.2	0.19607		34.2	1.69879		34.2	0.21868
34.4	0.19553		34.4	1.69654		34.4	0.21876
34.6	0.19543		34.6	1.69442		34.6	0.2188
34.8	0.19494		34.8	1.69211		34.8	0.2188
35	0.19488		35	1.68859		35	0.21812
35.2	0.19494		35.2	1.68452		35.2	0.2179
35.4	0.19494		35.4	1.68145		35.4	0.2176
35.6	0.19526		35.6	1.67832		35.6	0.21773
35.8	0.19536		35.8	1.67545		35.8	0.21735
36	0.1955		36	1.67278		36	0.21727
36.2	0.19489		36.2	1.67008		36.2	0.21715
36.4	0.19377		36.4	1.66747		36.4	0.21708
36.6	0.1926		36.6	1.66449		36.6	0.21732
36.8	0.19259		36.8	1.66217		36.8	0.21658
37	0.1922		37	1.65846		37	0.21692
37.2	0.19286		37.2	1.65559		37.2	0.21676
37.4	0.19296		37.4	1.65178		37.4	0.21687
37.6	0.19321		37.6	1.64946		37.6	0.21726
37.8	0.19362		37.8	1.64765		37.8	0.21741
38	0.19384		38	1.64547		38	0.21749
38.2	0.19491		38.2	1.64244		38.2	0.21727
38.4	0.19566		38.4	1.63951		38.4	0.21752
38.6	0.19582		38.6	1.63563		38.6	0.21724
38.8	0.19587		38.8	1.63102		38.8	0.21793
39	0.19586		39	1.62708		39	0.21777
39.2	0.19627		39.2	1.62365		39.2	0.21836
39.4	0.19531		39.4	1.6204		39.4	0.21809
39.6	0.19503		39.6	1.6176		39.6	0.2185
39.8	0.19411		39.8	1.61464		39.8	0.21786
40	0.19311		40	1.61185		40	0.21778
40.2	0.19357		40.2	1.60937		40.2	0.21714
40.4	0.19349		40.4	1.60675		40.4	0.21694
40.6	0.19412		40.6	1.60419		40.6	0.21677
40.8	0.1942		40.8	1.60161		40.8	0.21633
41	0.19325		41	1.59824		41	0.21549
41.2	0.19202		41.2	1.59649		41.2	0.21579
41.4	0.19162		41.4	1.59274		41.4	0.21521
41.6	0.19168		41.6	1.59005		41.6	0.21602
41.8	0.19107		41.8	1.58613		41.8	0.2152
42	0.19019		42	1.57713		42	0.11175
42.2	0.18175		42.2	0.98626		42.2	-0.01688
42.4	0.16977		42.4	0.23727		42.4	-0.04541
42.6	0.16339		42.6	0.03368		42.6	-0.04576
42.8	0.16126		42.8	-0.00731		42.8	-0.04335
43	0.15936		43	-0.00478		43	-0.03789
43.2	0.15793		43.2	-0.00477		43.2	-0.03318
43.4	0.15586		43.4	0.00395		43.4	-0.03011
43.6	0.15517		43.6	0.0181		43.6	-0.02908
43.8	0.15484		43.8	0.02764		43.8	-0.02554
44	0.15443		44	0.03488		44	-0.02147
44.2	0.15349		44.2	0.03983		44.2	-0.02011
44.4	0.15398		44.4	0.04396		44.4	-0.01805
44.6	0.15305		44.6	0.04568		44.6	-0.01537
44.8	0.1533		44.8	0.0468		44.8	-0.01288
45	0.15308		45	0.04693		45	-0.01095
45.2	0.15309		45.2	0.04713		45.2	-0.01059
45.4	0.15222		45.4	0.04288		45.4	-0.00888
45.6	0.15077		45.6	0.03814		45.6	-0.0083
45.8	0.15078		45.8	0.03512		45.8	-0.00691
46	0.15078		46	0.03348		46	-0.00713
46.2	0.15118		46.2	0.03229		46.2	-0.00644
46.4	0.15132		46.4	0.03236		46.4	-0.00628
46.6	0.15149		46.6	0.03174		46.6	-0.00599
46.8	0.1508		46.8	0.02971		46.8	-0.00584
47	0.15063		47	0.0273		47	-0.00529
47.2	0.15034		47.2	0.02426		47.2	-0.00486
47.4	0.14939		47.4	0.02142		47.4	-0.00392
47.6	0.14898		47.6	0.01793		47.6	-0.00347
47.8	0.14852		47.8	0.01365		47.8	-0.00225
48	0.14933		48	0.01158		48	-0.00184
48.2	0.14915		48.2	0.01066		48.2	-0.00129
48.4	0.14936		48.4	0.00882		48.4	-0.00118
48.6	0.14937		48.6	0.00517		48.6	-0.00135
48.8	0.14904		48.8	0.00253		48.8	-0.00137
49	0.14844		49	0.0015		49	-0.00143
49.2	0.14813		49.2	0.000629758		49.2	-0.00065225
49.4	0.14832		49.4	0.000795564		49.4	-0.000710305
49.6	0.14837		49.6	-0.00178		49.6	0.00043964
49.8	0.14839		49.8	-0.00566		49.8	0.000805585
50	0.14839		50	-0.00691		50	0.0011
50.2	0.14789		50.2	-0.00865		50.2	0.00212
50.4	0.14773		50.4	-0.01027		50.4	0.00147
50.6	0.1487		50.6	-0.01115		50.6	0.0016
50.8	0.14897		50.8	-0.01277		50.8	0.00118
51	0.14819		51	-0.01395		51	0.000691256
51.2	0.14783		51.2	-0.01548		51.2	0.000932201
51.4	0.14814		51.4	-0.01733		51.4	0.000952146
51.6	0.14831		51.6	-0.01818		51.6	0.00153
51.8	0.14828		51.8	-0.01959		51.8	0.00213
52	0.14823		52	-0.0219		52	0.00223
52.2	0.14821		52.2	-0.02331		52.2	0.00227
52.4	0.14828		52.4	-0.02282		52.4	0.00223
52.6	0.14866		52.6	-0.0221		52.6	0.00302
52.8	0.14874		52.8	-0.0225		52.8	0.00258
53	0.1478		53	-0.02237		53	0.0027
53.2	0.1473		53.2	-0.02187		53.2	0.0026
53.4	0.14774		53.4	-0.02274		53.4	0.003
53.6	0.14798		53.6	-0.02327		53.6	0.00311
53.8	0.14794		53.8	-0.02479		53.8	0.00288
54	0.14771		54	-0.02542		54	0.00284
54.2	0.14727		54.2	-0.02549		54.2	0.00276
54.4	0.14713		54.4	-0.02743		54.4	0.00262
54.6	0.14708		54.6	-0.02802		54.6	0.00247
54.8	0.14664		54.8	-0.02716		54.8	0.00243
55	0.14648		55	-0.02741		55	0.0025
55.2	0.14707		55.2	-0.02734		55.2	0.0037
55.4	0.14722		55.4	-0.02725		55.4	0.00455
55.6	0.14677		55.6	-0.02637		55.6	0.00434
55.8	0.14666		55.8	-0.02592		55.8	0.00424
56	0.14678		56	-0.0268		56	0.00443
56.2	0.14678		56.2	-0.02684		56.2	0.00407
56.4	0.14682		56.4	-0.02629		56.4	0.00372
56.6	0.14654		56.6	-0.02595		56.6	0.00348
56.8	0.14725		56.8	-0.02647		56.8	0.00488
57	0.14739		57	-0.02698		57	0.00569
57.2	0.14768		57.2	-0.0273		57.2	0.00512
57.4	0.14733		57.4	-0.02794		57.4	0.0052
57.6	0.1473		57.6	-0.0273		57.6	0.00504
57.8	0.14758		57.8	-0.02692		57.8	0.00551
58	0.14766		58	-0.02733		58	0.00562
58.2	0.14668		58.2	-0.02732		58.2	0.00582
58.4	0.14639		58.4	-0.02754		58.4	0.00472
58.6	0.14596		58.6	-0.02677		58.6	0.00329
58.8	0.14692		58.8	-0.02595		58.8	0.00282
59	0.1462		59	-0.02742		59	0.00286
59.2	0.14677		59.2	-0.02903		59.2	0.00352
59.4	0.14672		59.4	-0.02861		59.4	0.00375
59.6	0.1469		59.6	-0.02643		59.6	0.00405
59.8	0.14644		59.8	-0.02464		59.8	0.00354
60	0.14566		60	-0.02499		60	0.00386
60.2	0.14594		60.2	-0.02663		60.2	0.00341
60.4	0.14617		60.4	-0.02633		60.4	0.00337
60.6	0.14634		60.6	-0.02407		60.6	0.0021
60.8	0.14647		60.8	-0.02117		60.8	0.00188
61	0.14657		61	-0.02164		61	0.00148
61.2	0.14719		61.2	-0.02323		61.2	0.0029
61.4	0.14689		61.4	-0.02271		61.4	0.0029
61.6	0.14749		61.6	-0.02316		61.6	0.00341
61.8	0.14759		61.8	-0.02047		61.8	0.0036
62	0.15012		62	-0.01596		62	0.15988
62.2	0.15883		62.2	0.75969		62.2	0.33127
62.4	0.17089		62.4	1.70342		62.4	0.33547
62.6	0.17939		62.6	1.88375		62.6	0.32689
62.8	0.18382		62.8	1.87373		62.8	0.30951
63	0.18689		63	1.86094		63	0.29023
63.2	0.1899		63.2	1.82478		63.2	0.27419
63.4	0.19131		63.4	1.78658		63.4	0.26261
63.6	0.19168		63.6	1.75665		63.6	0.25402
63.8	0.19176		63.8	1.73547		63.8	0.24752
64	0.19112		64	1.72067		64	0.24271
64.2	0.19093		64.2	1.71149		64.2	0.23847
64.4	0.19155		64.4	1.70498		64.4	0.2362
64.6	0.19265		64.6	1.69956		64.6	0.2339
64.8	0.19342		64.8	1.69521		64.8	0.23268
65	0.19367		65	1.6912		65	0.23004
65.2	0.19406		65.2	1.6885		65.2	0.22731
65.4	0.19384		65.4	1.68435		65.4	0.22634
65.6	0.1939		65.6	1.68232		65.6	0.22604
65.8	0.19372		65.8	1.68003		65.8	0.22564
66	0.19377		66	1.6795		66	0.22324
66.2	0.19376		66.2	1.6801		66.2	0.22089
66.4	0.19378		66.4	1.67984		66.4	0.22016
66.6	0.19378		66.6	1.6785		66.6	0.22036
66.8	0.19379		66.8	1.67699		66.8	0.22011
67	0.1938		67	1.67512		67	0.22011
67.2	0.1942		67.2	1.67474		67.2	0.21998
67.4	0.19543		67.4	1.67375		67.4	0.21999
67.6	0.19584		67.6	1.67114		67.6	0.22012
67.8	0.19582		67.8	1.66894		67.8	0.21969
68	0.19595		68	1.66687		68	0.21921
68.2	0.19599		68.2	1.66676		68.2	0.21793
68.4	0.19644		68.4	1.6654		68.4	0.21837
68.6	0.19541		68.6	1.66419		68.6	0.21811
68.8	0.19641		68.8	1.66265		68.8	0.2182
69	0.1964		69	1.66263		69	0.21777
69.2	0.19673		69.2	1.66128		69.2	0.21738
69.4	0.19684		69.4	1.65952		69.4	0.21752
69.6	0.19699		69.6	1.65661		69.6	0.21747
69.8	0.19755		69.8	1.65437		69.8	0.21792
70	0.19761		70	1.65476		70	0.21767
70.2	0.19781		70.2	1.65624		70.2	0.21777
70.4	0.1971		70.4	1.65537		70.4	0.21774
70.6	0.19624		70.6	1.65333		70.6	0.21778
70.8	0.19412		70.8	1.65169		70.8	0.21771
71	0.19261		71	1.64829		71	0.21773
71.2	0.19181		71.2	1.64583		71.2	0.21734
71.4	0.19145		71.4	1.64232		71.4	0.21733
71.6	0.19156		71.6	1.63979		71.6	0.2166
71.8	0.19227		71.8	1.63679		71.8	0.2164
72	0.19319		72	1.63404		72	0.21588
72.2	0.19299		72.2	1.63232		72.2	0.21575
72.4	0.19323		72.4	1.63022		72.4	0.21576
72.6	0.19324		72.6	1.62819		72.6	0.21589
72.8	0.19332		72.8	1.62544		72.8	0.21675
73	0.19216		73	1.62317		73	0.21713
73.2	0.19067		73.2	1.62161		73.2	0.21755
73.4	0.19017		73.4	1.61966		73.4	0.21704
73.6	0.1901		73.6	1.61651		73.6	0.21703
73.8	0.19016		73.8	1.61237		73.8	0.21611
74	0.1902		74	1.60892		74	0.21535
74.2	0.19021		74.2	1.60632		74.2	0.21515
74.4	0.19021		74.4	1.60399		74.4	0.21513
74.6	0.18981		74.6	1.60027		74.6	0.21487
74.8	0.18889		74.8	1.59567		74.8	0.21483
75	0.18858		75	1.59318		75	0.21506
75.2	0.18843		75.2	1.59162		75.2	0.21515
75.4	0.18828		75.4	1.58958		75.4	0.21489
75.6	0.18818		75.6	1.58662		75.6	0.21485
75.8	0.1881		75.8	1.58413		75.8	0.21477
76	0.18803		76	1.58177		76	0.21526
76.2	0.18719		76.2	1.57937		76.2	0.21492
76.4	0.18523		76.4	1.57635		76.4	0.21499
76.6	0.18497		76.6	1.57463		76.6	0.21489
76.8	0.18481		76.8	1.57246		76.8	0.2146
77	0.18467		77	1.57048		77	0.21493
77.2	0.18448		77.2	1.56842		77.2	0.21537
77.4	0.18437		77.4	1.56641		77.4	0.21564
77.6	0.18357		77.6	1.56467		77.6	0.21581
77.8	0.18326		77.8	1.56273		77.8	0.21528
78	0.18289		78	1.55923		78	0.21518
78.2	0.18347		78.2	1.55462		78.2	0.215
78.4	0.18388		78.4	1.55336		78.4	0.21562
78.6	0.18376		78.6	1.54963		78.6	0.21676
78.8	0.18386		78.8	1.54758		78.8	0.21719
79	0.18386		79	1.5449		79	0.21695
79.2	0.18392		79.2	1.54322		79.2	0.21703
79.4	0.18404		79.4	1.54123		79.4	0.2175
79.6	0.18407		79.6	1.53918		79.6	0.21812
79.8	0.18401		79.8	1.53626		79.8	0.21827
80	0.18401		80	1.53384		80	0.21828
80.2	0.18409		80.2	1.53157		80.2	0.21832
80.4	0.18449		80.4	1.52932		80.4	0.21839
80.6	0.18427		80.6	1.52605		80.6	0.21845
80.8	0.18463		80.8	1.52351		80.8	0.21852
81	0.18428		81	1.52191		81	0.21818
81.2	0.18429		81.2	1.51984		81.2	0.21812
81.4	0.18417		81.4	1.51674		81.4	0.21732
81.6	0.18493		81.6	1.51417		81.6	0.21815
81.8	0.18557		81.8	1.51178		81.8	0.21818
82	0.18531		82	1.50945		82	0.21849
82.2	0.18331		82.2	1.01729		82.2	0.11955
82.4	0.17497		82.4	0.2919		82.4	-0.00426
82.6	0.16632		82.6	0.00463		82.6	-0.03363
82.8	0.16144		82.8	-0.05065		82.8	-0.03501
83	0.15752		83	-0.04705		83	-0.03246
83.2	0.15622		83.2	-0.04604		83.2	-0.02856
83.4	0.15419		83.4	-0.0314		83.4	-0.02253
83.6	0.15232		83.6	-0.01582		83.6	-0.01689
83.8	0.15249		83.8	-0.00562		83.8	-0.01367
84	0.15227		84	0		84	-0.01045
84.2	0.15145		84.2	0.00745		84.2	-0.00864
84.4	0.15011		84.4	0.01404		84.4	-0.00759
84.6	0.14957		84.6	0.01674		84.6	-0.0072
84.8	0.14939		84.8	0.01855		84.8	-0.00493
85	0.14853		85	0.01916		85	-0.00333
85.2	0.14745		85.2	0.02077		85.2	-0.00275
85.4	0.14709		85.4	0.02232		85.4	-0.00101
85.6	0.14627		85.6	0.02274		85.6	0.0015
85.8	0.1449		85.8	0.01992		85.8	0.00239
86	0.14484		86	0.01828		86	0.00283
86.2	0.14525		86.2	0.01785		86.2	0.00312
86.4	0.14537		86.4	0.01712		86.4	0.00367
86.6	0.14435		86.6	0.01709		86.6	0.00469
86.8	0.14405		86.8	0.0166		86.8	0.00508
87	0.14311		87	0.01355		87	0.00595
87.2	0.14309		87.2	0.01225		87.2	0.00669
87.4	0.14205		87.4	0.01154		87.4	0.0066
87.6	0.14242		87.6	0.0123		87.6	0.00693
87.8	0.1423		87.8	0.01198		87.8	0.00704
88	0.14272		88	0.00968		88	0.00721
88.2	0.14248		88.2	0.00843		88.2	0.00733
88.4	0.14204		88.4	0.00594		88.4	0.00774
88.6	0.1413		88.6	0.00363		88.6	0.00801
88.8	0.14105		88.8	0.00307		88.8	0.0079
89	0.14057		89	0.00309		89	0.00797
89.2	0.14002		89.2	0.00291		89.2	0.00828
89.4	0.13993		89.4	0.00157		89.4	0.00917
89.6	0.13999		89.6	0.000541356		89.6	0.00911
89.8	0.14082		89.8	0.000705333		89.8	0.00926
90	0.14108		90	-0.00102		90	0.00931
90.2	0.14094		90.2	-0.00378		90.2	0.0086
90.4	0.14098		90.4	-0.00418		90.4	0.0092
90.6	0.14095		90.6	-0.00321		90.6	0.00919
90.8	0.14105		90.8	-0.00357		90.8	0.00943
91	0.14098		91	-0.00617		91	0.00983
91.2	0.14178		91.2	-0.00722		91.2	0.01004
91.4	0.14203		91.4	-0.00656		91.4	0.01052
91.6	0.14339		91.6	-0.00524		91.6	0.01052
91.8	0.14384		91.8	-0.00458		91.8	0.01001
92	0.14352		92	-0.00535		92	0.00836
92.2	0.14309		92.2	-0.0054		92.2	0.00756
92.4	0.14301		92.4	-0.00719		92.4	0.00718
92.6	0.14284		92.6	-0.00837		92.6	0.0084
92.8	0.14355		92.8	-0.00866		92.8	0.0089
93	0.14413		93	-0.00933		93	0.0085
93.2	0.14459		93.2	-0.00935		93.2	0.00814
93.4	0.14491		93.4	-0.00884		93.4	0.00687
93.6	0.14517		93.6	-0.00956		93.6	0.00649
93.8	0.14536		93.8	-0.01069		93.8	0.00609
94	0.14502		94	-0.01045		94	0.00575
94.2	0.14438		94.2	-0.01016		94.2	0.00553
94.4	0.14464		94.4	-0.00915		94.4	0.00616
94.6	0.1462		94.6	-0.00821		94.6	0.00632
94.8	0.14717		94.8	-0.00848		94.8	0.00711
95	0.14636		95	-0.00876		95	0.00615
95.2	0.14483		95.2	-0.00894		95.2	0.00661
95.4	0.14402		95.4	-0.00838		95.4	0.006
95.6	0.14415		95.6	-0.00769		95.6	0.00645
95.8	0.14433		95.8	-0.00686		95.8	0.00601
96	0.14433		96	-0.00556		96	0.00565
96.2	0.14439		96.2	-0.00503		96.2	0.0044
96.4	0.14441		96.4	-0.00652		96.4	0.00363
96.6	0.14374		96.6	-0.00751		96.6	0.00344
96.8	0.14462		96.8	-0.00684		96.8	0.00434
97	0.1436		97	-0.00679		97	0.00495
97.2	0.14395		97.2	-0.00627		97.2	0.00519
97.4	0.14311		97.4	-0.00598		97.4	0.00533
97.6	0.14305		97.6	-0.00687		97.6	0.00549
97.8	0.14253		97.8	-0.00686		97.8	0.00561
98	0.14246		98	-0.00584		98	0.00502
98.2	0.14194		98.2	-0.00331		98.2	0.0037
98.4	0.14227		98.4	-0.00264		98.4	0.00227
98.6	0.14171		98.6	-0.000219679		98.6	0.00184
98.8	0.14124		98.8	0.000794298		98.8	0.00189
99	0.1409		99	0.00205		99	0.00179
99.2	0.14102		99.2	0.00158		99.2	0.00269
99.4	0.14095		99.4	0.00134		99.4	0.00299
99.6	0.14097		99.6	0.00296		99.6	0.00301
99.8	0.14105		99.8	0.0041		99.8	0.00274
100	0.14108		100	0.0054		100	0.00268
100.2	0.14062		100.2	0.00485		100.2	0.00259
100.4	0.14013		100.4	0.00607		100.4	0.00336
100.6	0.13967		100.6	0.00798		100.6	0.00361
100.8	0.13872		100.8	0.00843		100.8	0.00388
101	0.13721		101	0.0088		101	0.00298
101.2	0.1367		101.2	0.00982		101.2	0.00279
101.4	0.13679		101.4	0.01008		101.4	0.00245
101.6	0.13744		101.6	0.01087		101.6	0.00299
101.8	0.13837		101.8	0.01204		101.8	0.00308
102	0.13868		102	0.011		102	0.00327
102.2	0.14148		102.2	0.01033		102.2	0.15081
102.4	0.15067		102.4	0.73		102.4	0.31537
102.6	0.1621		102.6	1.6195		102.6	0.32394
102.8	0.1691		102.8	1.80848		102.8	0.31552
103	0.17232		103	1.81204		103	0.30041
103.2	0.17509		103.2	1.79913		103.2	0.28235
103.4	0.17721		103.4	1.77073		103.4	0.26957
103.6	0.17901		103.6	1.73658		103.6	0.25974
103.8	0.18041		103.8	1.70929		103.8	0.253
104	0.18087		104	1.69114		104	0.24907
104.2	0.18153		104.2	1.67805		104.2	0.24448
104.4	0.18174		104.4	1.66574		104.4	0.23978
104.6	0.18261		104.6	1.65757		104.6	0.23782
104.8	0.1829		104.8	1.65287		104.8	0.23639
105	0.18246		105	1.64823		105	0.23433
105.2	0.18235		105.2	1.64431		105.2	0.23296
105.4	0.18252		105.4	1.64213		105.4	0.23102
105.6	0.18254		105.6	1.64062		105.6	0.23028
105.8	0.1823		105.8	1.63966		105.8	0.23008
106	0.18223		106	1.63804		106	0.22977
106.2	0.18293		106.2	1.6368		106.2	0.22961
106.4	0.1846		106.4	1.63454		106.4	0.22935
106.6	0.18516		106.6	1.633		106.6	0.22849
106.8	0.18564		106.8	1.63194		106.8	0.22822
107	0.18581		107	1.63099		107	0.22784
107.2	0.18563		107.2	1.62963		107.2	0.22797
107.4	0.18563		107.4	1.62836		107.4	0.2279
107.6	0.1855		107.6	1.62694		107.6	0.22752
107.8	0.18552		107.8	1.62582		107.8	0.22738
108	0.18539		108	1.62507		108	0.22761
108.2	0.18575		108.2	1.6248		108.2	0.22765
108.4	0.18542		108.4	1.62404		108.4	0.22734
108.6	0.18504		108.6	1.62579		108.6	0.22694
108.8	0.18441		108.8	1.62798		108.8	0.22682
109	0.1831		109	1.62744		109	0.2268
109.2	0.18347		109.2	1.62592		109.2	0.22682
109.4	0.18321		109.4	1.62469		109.4	0.22722
109.6	0.18354		109.6	1.6231		109.6	0.22737
109.8	0.18381		109.8	1.6222		109.8	0.22746
110	0.1844		110	1.62068		110	0.22755
110.2	0.18459		110.2	1.61949		110.2	0.22761
110.4	0.18441		110.4	1.61765		110.4	0.22697
110.6	0.1842		110.6	1.61577		110.6	0.22574
110.8	0.18413		110.8	1.61466		110.8	0.22564
111	0.18409		111	1.61288		111	0.22483
111.2	0.18455		111.2	1.61153		111.2	0.22447
111.4	0.18469		111.4	1.60941		111.4	0.22326
111.6	0.1841		111.6	1.60643		111.6	0.22257
111.8	0.1838		111.8	1.60307		111.8	0.22226
112	0.18405		112	1.60077		112	0.22206
112.2	0.18403		112.2	1.59962		112.2	0.22212
112.4	0.18321		112.4	1.59865		112.4	0.22257
112.6	0.18221		112.6	1.59756		112.6	0.2228
112.8	0.18242		112.8	1.59598		112.8	0.22258
113	0.18256		113	1.5947		113	0.22243
113.2	0.18268		113.2	1.59335		113.2	0.22229
113.4	0.18236		113.4	1.59179		113.4	0.22186
113.6	0.1823		113.6	1.58988		113.6	0.22083
113.8	0.18287		113.8	1.58846		113.8	0.2198
114	0.18319		114	1.58728		114	0.21827
114.2	0.18333		114.2	1.58762		114.2	0.21848
114.4	0.18319		114.4	1.58885		114.4	0.21777
114.6	0.18319		114.6	1.58809		114.6	0.218
114.8	0.1827		114.8	1.58686		114.8	0.21735
115	0.18213		115	1.58421		115	0.21722
115.2	0.18195		115.2	1.58022		115.2	0.21706
115.4	0.18139		115.4	1.57851		115.4	0.21727
115.6	0.1808		115.6	1.57803		115.6	0.21729
115.8	0.18095		115.8	1.57691		115.8	0.21628
116	0.1808		116	1.57529		116	0.21563
116.2	0.1808		116.2	1.57265		116.2	0.21581
116.4	0.18071		116.4	1.5701		116.4	0.21565
116.6	0.18072		116.6	1.56847		116.6	0.21505
116.8	0.18099		116.8	1.56596		116.8	0.21407
117	0.18109		117	1.56441		117	0.21375
117.2	0.18042		117.2	1.56227		117.2	0.21366
117.4	0.17998		117.4	1.56036		117.4	0.21384
117.6	0.17984		117.6	1.55754		117.6	0.21441
117.8	0.17857		117.8	1.55493		117.8	0.21454
118	0.17797		118	1.55158		118	0.21437
118.2	0.17867		118.2	1.5481		118.2	0.21437
118.4	0.1795		118.4	1.54615		118.4	0.21591
118.6	0.17951		118.6	1.54521		118.6	0.21834
118.8	0.17899		118.8	1.54386		118.8	0.21776
119	0.17881		119	1.54221		119	0.21679
119.2	0.17859		119.2	1.53998		119.2	0.21509
119.4	0.17776		119.4	1.53766		119.4	0.21453
119.6	0.1773		119.6	1.53531		119.6	0.21396
119.8	0.17738		119.8	1.53246		119.8	0.21308
120	0.17725		120	1.53072		120	0.2131
120.2	0.17713		120.2	1.52668		120.2	0.21322
120.4	0.1763		120.4	1.52504		120.4	0.21327
120.6	0.17602		120.6	1.5351		120.6	0.21333
120.8	0.17543		120.8	1.54531		120.8	0.21338
121	0.17523		121	1.54276		121	0.21376
121.2	0.17511		121.2	1.54088		121.2	0.21356
121.4	0.17483		121.4	1.53585		121.4	0.21353
121.6	0.17473		121.6	1.5306		121.6	0.21346
121.8	0.1747		121.8	1.52717		121.8	0.21384
122	0.17459		122	1.52555		122	0.21394
122.2	0.17406		122.2	1.52303		122.2	0.16482
122.4	0.17119		122.4	0.95375		122.4	0.05467
122.6	0.16267		122.6	0.22018		122.6	-0.02076
122.8	0.15266		122.8	0.02436		122.8	-0.03475
123	0.14703		123	-0.00355		123	-0.03183
123.2	0.14386		123.2	0.00816		123.2	-0.03084
123.4	0.1428		123.4	0.01844		123.4	-0.02612
123.6	0.14116		123.6	0.04089		123.6	-0.02245
123.8	0.13991		123.8	0.05944		123.8	-0.01922
124	0.1395		124	0.07319		124	-0.01484
124.2	0.13856		124.2	0.08337		124.2	-0.01108
124.4	0.13775		124.4	0.08936		124.4	-0.00833
124.6	0.13789		124.6	0.09405		124.6	-0.0074
124.8	0.13776		124.8	0.09752		124.8	-0.00618
125	0.13776		125	0.09887		125	-0.00417
125.2	0.13758		125.2	0.10018		125.2	-0.00199
125.4	0.13703		125.4	0.09849		125.4	-0.000854845
125.6	0.13692		125.6	0.09594		125.6	0.000729755
125.8	0.1367		125.8	0.0953		125.8	0.00217
126	0.13788		126	0.09381		126	0.00266
126.2	0.13811		126.2	0.09202		126.2	0.00403
126.4	0.13858		126.4	0.09094		126.4	0.00489
126.6	0.13801		126.6	0.09119		126.6	0.00462
126.8	0.13798		126.8	0.09037		126.8	0.00482
127	0.13778		127	0.08962		127	0.00649
127.2	0.1377		127.2	0.08779		127.2	0.00855
127.4	0.13717		127.4	0.08548		127.4	0.00925
127.6	0.13669		127.6	0.08214		127.6	0.00939
127.8	0.13653		127.8	0.07825		127.8	0.00939
128	0.13598		128	0.07636		128	0.00944
128.2	0.13582		128.2	0.07325		128.2	0.00946
128.4	0.13638		128.4	0.07293		128.4	0.00951
128.6	0.13652		128.6	0.07083		128.6	0.00952
128.8	0.13605		128.8	0.06766		128.8	0.00955
129	0.13542		129	0.0664		129	0.00957
129.2	0.13558		129.2	0.0656		129.2	0.00959
129.4	0.13502		129.4	0.06405		129.4	0.00931
129.6	0.13489		129.6	0.06094		129.6	0.00923
129.8	0.13434		129.8	0.05873		129.8	0.00912
130	0.13443		130	0.0574		130	0.00906
130.2	0.13427		130.2	0.05487		130.2	0.009
130.4	0.13455		130.4	0.05285		130.4	0.00927
130.6	0.13509		130.6	0.05129		130.6	0.00935
130.8	0.136		130.8	0.05017		130.8	0.00917
131	0.1362		131	0.04892		131	0.00914
131.2	0.13612		131.2	0.04762		131.2	0.00908
131.4	0.13614		131.4	0.04639		131.4	0.00826
131.6	0.13614		131.6	0.04241		131.6	0.00797
131.8	0.13615		131.8	0.0398		131.8	0.0087
132	0.13614		132	0.03804		132	0.00886
132.2	0.13625		132.2	0.03686		132.2	0.00876
132.4	0.13538		132.4	0.03629		132.4	0.00832
132.6	0.13682		132.6	0.0353		132.6	0.00818
132.8	0.13702		132.8	0.03459		132.8	0.00665
133	0.13756		133	0.03296		133	0.00586
133.2	0.13781		133.2	0.03073		133.2	0.0056
133.4	0.13807		133.4	0.02951		133.4	0.00447
133.6	0.13824		133.6	0.029		133.6	0.00347
133.8	0.13719		133.8	0.02805		133.8	0.00315
134	0.1366		134	0.02804		134	0.00327
134.2	0.13704		134.2	0.02585		134.2	0.00322
134.4	0.137		134.4	0.02384		134.4	0.00324
134.6	0.13713		134.6	0.02458		134.6	0.00204
134.8	0.13716		134.8	0.02363		134.8	0.00154
135	0.13721		135	0.02323		135	0.00189
135.2	0.13614		135.2	0.02101		135.2	0.00185
135.4	0.13555		135.4	0.01819		135.4	0.00116
135.6	0.13605		135.6	0.01567		135.6	0.000494726
135.8	0.13602		135.8	0.01474		135.8	0.000284325
136	0.13617		136	0.01343		136	0.000190925
136.2	0.13621		136.2	0.01252		136.2	-0.00169
136.4	0.13707		136.4	0.01182		136.4	-0.00309
136.6	0.13727		136.6	0.01139		136.6	-0.00246
136.8	0.13683		136.8	0.01147		136.8	-0.00269
137	0.13598		137	0.01139		137	-0.00225
137.2	0.13632		137.2	0.00929		137.2	-0.00208
137.4	0.13575		137.4	0.00691		137.4	-0.00187
137.6	0.13498		137.6	0.00641		137.6	-0.00214
137.8	0.13453		137.8	0.00666		137.8	-0.00215
138	0.13413		138	0.00676		138	-0.00194
138.2	0.13494		138.2	0.0054		138.2	-0.00186
138.4	0.13547		138.4	0.00396		138.4	-0.00176
138.6	0.13592		138.6	0.0026		138.6	-0.0021
138.8	0.13435		138.8	0.00165		138.8	-0.00217
139	0.13376		139	0.00204		139	-0.00281
139.2	0.13446		139.2	0.00209		139.2	-0.00283
139.4	0.13449		139.4	0.00121		139.4	-0.00274
139.6	0.13394		139.6	0.000528932		139.6	-0.00272
139.8	0.13376		139.8	-0.000584573		139.8	-0.00267
140	0.13422		140	-0.00195		140	-0.00145
140.2	0.13441		140.2	-0.00209		140.2	-0.00102
140.4	0.13423		140.4	-0.00303		140.4	-0.00116
140.6	0.13423		140.6	-0.00502		140.6	-0.00106
140.8	0.13567		140.8	-0.00617		140.8	-0.00107
141	0.13649		141	-0.00546		141	-0.00153
141.2	0.1358		141.2	-0.00481		141.2	-0.00177
141.4	0.13504		141.4	-0.00548		141.4	-0.00151
141.6	0.13389		141.6	-0.00629		141.6	-0.00134
141.8	0.1338		141.8	-0.00615		141.8	-0.00134
142	0.13422		142	-0.00649		142	-0.00119
142.2	0.1359		142.2	-0.00529		142.2	0.00156
142.4	0.13806		142.4	-0.00454		142.4	0.1289
142.6	0.14635		142.6	0.70543		142.6	0.27253
142.8	0.15867		142.8	1.57807		142.8	0.28817
143	0.16646		143	1.75716		143	0.28067
143.2	0.17065		143.2	1.75445		143.2	0.27739
143.4	0.17294		143.4	1.74271		143.4	0.26636
143.6	0.1749		143.6	1.71186		143.6	0.25594
143.8	0.17555		143.8	1.67681		143.8	0.2481
144	0.17577		144	1.64834		144	0.24153
144.2	0.17624		144.2	1.62891		144.2	0.23857
144.4	0.17636		144.4	1.61371		144.4	0.23442
144.6	0.17656		144.6	1.6008		144.6	0.23137
144.8	0.17627		144.8	1.59344		144.8	0.23047
145	0.17693		145	1.58813		145	0.2302
145.2	0.17676		145.2	1.5828		145.2	0.22864
145.4	0.17692		145.4	1.57917		145.4	0.22655
145.6	0.17692		145.6	1.57549		145.6	0.22548
145.8	0.17647		145.8	1.57191		145.8	0.22395
146	0.17682		146	1.56955		146	0.22346
146.2	0.17669		146.2	1.56839		146.2	0.22173
146.4	0.17676		146.4	1.56789		146.4	0.22078
146.6	0.17644		146.6	1.56606		146.6	0.22158
146.8	0.17636		146.8	1.56469		146.8	0.22154
147	0.17623		147	1.56344		147	0.22091
147.2	0.17616		147.2	1.56228		147.2	0.22069
147.4	0.17609		147.4	1.5626		147.4	0.22043
147.6	0.17604		147.6	1.56163		147.6	0.22117
147.8	0.1756		147.8	1.56123		147.8	0.22095
148	0.17544		148	1.56059		148	0.22113
148.2	0.17604		148.2	1.55975		148.2	0.21983
148.4	0.17619		148.4	1.55978		148.4	0.21789
148.6	0.17564		148.6	1.55863		148.6	0.21837
148.8	0.175		148.8	1.55796		148.8	0.21803
149	0.17479		149	1.55718		149	0.21809
149.2	0.17422		149.2	1.55581		149.2	0.2174
149.4	0.17407		149.4	1.55491		149.4	0.2167
149.6	0.17462		149.6	1.55325		149.6	0.2165
149.8	0.17486		149.8	1.55223		149.8	0.21615
150	0.17462		150	1.55112		150	0.21556
150.2	0.17462		150.2	1.54838		150.2	0.21499
150.4	0.17464		150.4	1.54721		150.4	0.21533
150.6	0.17465		150.6	1.54602		150.6	0.21536
150.8	0.17376		150.8	1.54503		150.8	0.21539
151	0.17259		151	1.54522		151	0.21503
151.2	0.17278		151.2	1.54407		151.2	0.21384
151.4	0.17325		151.4	1.54357		151.4	0.21373
151.6	0.17411		151.6	1.54268		151.6	0.2141
151.8	0.17391		151.8	1.54082		151.8	0.2142
152	0.17424		152	1.53945		152	0.21238
152.2	0.17468		152.2	1.53731		152.2	0.21038
152.4	0.17498		152.4	1.53757		152.4	0.21096
152.6	0.17468		152.6	1.53568		152.6	0.21079
152.8	0.17379		152.8	1.53494		152.8	0.21094
153	0.17359		153	1.53388		153	0.20945
153.2	0.17432		153.2	1.53309		153.2	0.20783
153.4	0.1745		153.4	1.53269		153.4	0.20801
153.6	0.1744		153.6	1.53161		153.6	0.20783
153.8	0.17443		153.8	1.53143		153.8	0.20754
154	0.1748		154	1.53033		154	0.20619
154.2	0.17542		154.2	1.52971		154.2	0.20606
154.4	0.17527		154.4	1.52882		154.4	0.20638
154.6	0.17423		154.6	1.52786		154.6	0.20645
154.8	0.17364		154.8	1.52716		154.8	0.2053
155	0.17408		155	1.52537		155	0.20495
155.2	0.17438		155.2	1.52361		155.2	0.20496
155.4	0.17448		155.4	1.52095		155.4	0.20486
155.6	0.17502		155.6	1.5205		155.6	0.2042
155.8	0.17513		155.8	1.51835		155.8	0.2039
156	0.17454		156	1.5176		156	0.20419
156.2	0.17424		156.2	1.51628		156.2	0.20434
156.4	0.17449		156.4	1.516		156.4	0.20436
156.6	0.17447		156.6	1.51379		156.6	0.20403
156.8	0.17405		156.8	1.51427		156.8	0.20237
157	0.1739		157	1.51271		157	0.20209
157.2	0.17451		157.2	1.51297		157.2	0.20235
157.4	0.17562		157.4	1.51155		157.4	0.20236
157.6	0.17564		157.6	1.51227		157.6	0.20246
157.8	0.17452		157.8	1.50946		157.8	0.2033
158	0.17415		158	1.51127		158	0.20363
158.2	0.17485		158.2	1.50807		158.2	0.20353
158.4	0.17554		158.4	1.50861		158.4	0.20289
158.6	0.17606		158.6	1.5061		158.6	0.20269
158.8	0.17733		158.8	1.50575		158.8	0.20226
159	0.17816		159	1.50476		159	0.20244
159.2	0.17803		159.2	1.50693		159.2	0.20245
159.4	0.17799		159.4	1.50761		159.4	0.20173
159.6	0.17718		159.6	1.5059		159.6	0.20124
159.8	0.17582		159.8	1.50453		159.8	0.2011
160	0.17586		160	1.50381		160	0.20141
160.2	0.17575		160.2	1.50201		160.2	0.20178
160.4	0.17613		160.4	1.50173		160.4	0.20214
160.6	0.17582		160.6	1.49999		160.6	0.20199
160.8	0.17624		160.8	1.49783		160.8	0.20206
161	0.17718		161	1.49645		161	0.20234
161.2	0.17763		161.2	1.49569		161.2	0.20282
161.4	0.17679		161.4	1.49478		161.4	0.20301
161.6	0.17569		161.6	1.49363		161.6	0.20319
161.8	0.17492		161.8	1.49276		161.8	0.2032
162	0.1751		162	1.49052		162	0.20288
162.2	0.1757		162.2	1.491		162.2	0.20123
162.4	0.17596		162.4	1.48783		162.4	0.10074
162.6	0.17266		162.6	0.92608		162.6	-0.02325
162.8	0.16246		162.8	0.21205		162.8	-0.04623
163	0.15229		163	0.03023		163	-0.045
163.2	0.1477		163.2	0.00456		163.2	-0.04457
163.4	0.14498		163.4	0.01768		163.4	-0.04042
163.6	0.14318		163.6	0.02632		163.6	-0.03503
163.8	0.14218		163.8	0.04443		163.8	-0.03082
164	0.14145		164	0.06219		164	-0.02551
164.2	0.1405		164.2	0.07756		164.2	-0.02093
164.4	0.13979		164.4	0.08834		164.4	-0.01858
164.6	0.13876		164.6	0.0953		164.6	-0.01658
164.8	0.13841		164.8	0.0994		164.8	-0.015
165	0.13738		165	0.10213		165	-0.01365
165.2	0.13666		165.2	0.10393		165.2	-0.01248
165.4	0.13563		165.4	0.10555		165.4	-0.01166
165.6	0.13505		165.6	0.10647		165.6	-0.01137
165.8	0.13429		165.8	0.10722		165.8	-0.00983
166	0.13477		166	0.10676		166	-0.00713
166.2	0.13467		166.2	0.10569		166.2	-0.0062
166.4	0.1345		166.4	0.10632		166.4	-0.00507
166.6	0.13441		166.6	0.10641		166.6	-0.00467
166.8	0.13432		166.8	0.10503		166.8	-0.00372
167	0.13387		167	0.10236		167	-0.00248
167.2	0.1332		167.2	0.09927		167.2	-0.00215
167.4	0.13298		167.4	0.09603		167.4	-0.00231
167.6	0.1325		167.6	0.09384		167.6	-0.00224
167.8	0.13145		167.8	0.0928		167.8	-0.00196
168	0.1302		168	0.09064		168	-0.00118
168.2	0.13019		168.2	0.08782		168.2	0.000298984
168.4	0.13019		168.4	0.08676		168.4	0.000914471
168.6	0.13028		168.6	0.08659		168.6	0.0017
168.8	0.13041		168.8	0.08542		168.8	0.00168
169	0.13085		169	0.08402		169	0.00195
169.2	0.13058		169.2	0.08264		169.2	0.00174
169.4	0.13014		169.4	0.08067		169.4	0.00178
169.6	0.12947		169.6	0.07851		169.6	0.00213
169.8	0.12963		169.8	0.07757		169.8	0.00289
170	0.13065		170	0.07705		170	0.00295
170.2	0.13163		170.2	0.07556		170.2	0.00324
170.4	0.13196		170.4	0.07445		170.4	0.00307
170.6	0.13165		170.6	0.07158		170.6	0.00312
170.8	0.13136		170.8	0.07001		170.8	0.00253
171	0.13037		171	0.06757		171	0.00197
171.2	0.13034		171.2	0.06534		171.2	0.00215
171.4	0.1303		171.4	0.06329		171.4	0.00234
171.6	0.13117		171.6	0.06269		171.6	0.00357
171.8	0.13144		171.8	0.06148		171.8	0.00385
172	0.13189		172	0.06096		172	0.00357
172.2	0.13157		172.2	0.05978		172.2	0.00325
172.4	0.13144		172.4	0.05837		172.4	0.0034
172.6	0.1311		172.6	0.0565		172.6	0.00325
172.8	0.13018		172.8	0.05406		172.8	0.00326
173	0.13009		173	0.05254		173	0.00323
173.2	0.12985		173.2	0.05211		173.2	0.00323
173.4	0.12974		173.4	0.05136		173.4	0.00323
173.6	0.12962		173.6	0.0497		173.6	0.00325
173.8	0.13064		173.8	0.04893		173.8	0.00297
174	0.13094		174	0.04776		174	0.00359
174.2	0.13138		174.2	0.04556		174.2	0.00301
174.4	0.13163		174.4	0.04452		174.4	0.00255
174.6	0.13226		174.6	0.04365		174.6	0.00221
174.8	0.13256		174.8	0.04275		174.8	0.00285
175	0.13246		175	0.04254		175	0.00296
175.2	0.13343		175.2	0.04155		175.2	0.00273
175.4	0.13361		175.4	0.04031		175.4	0.0027
175.6	0.13461		175.6	0.03929		175.6	0.00302
175.8	0.13454		175.8	0.03913		175.8	0.00313
176	0.1344		176	0.03876		176	0.00299
176.2	0.13408		176.2	0.03633		176.2	0.00194
176.4	0.13357		176.4	0.03421		176.4	0.00161
176.6	0.1338		176.6	0.03379		176.6	0.000629453
176.8	0.13461		176.8	0.03493		176.8	0.000325941
177	0.13544		177	0.03601		177	0.000417428
177.2	0.13561		177.2	0.03414		177.2	0.00116
177.4	0.13544		177.4	0.03011		177.4	0.00187
177.6	0.13573		177.6	0.02885		177.6	0.00173
177.8	0.13468		177.8	0.02941		177.8	0.00171
178	0.13562		178	0.02899		178	0.00123
178.2	0.13518		178.2	0.02783		178.2	0.00109
178.4	0.13578		178.4	0.02753		178.4	0.00095384
178.6	0.13543		178.6	0.02841		178.6	0.000874327
178.8	0.13549		178.8	0.02769		178.8	0.000644814
179	0.13539		179	0.02644		179	0.000724302
179.2	0.13568		179.2	0.02581		179.2	0.000785789
179.4	0.13574		179.4	0.02579		179.4	0.000884277
179.6	0.13546		179.6	0.02476		179.6	0.000909764
179.8	0.13538		179.8	0.02272		179.8	0.000863251
180	0.13527		180	0.02222		180	0.000782739
180.2	0.1352		180.2	0.02094		180.2	0.000779226
180.4	0.13514		180.4	0.0192		180.4	0.000502713
180.6	0.1351		180.6	0.01921		180.6	-0.000262799
180.8	0.13507		180.8	0.0182		180.8	-0.000892312
181	0.13499		181	0.01715		181	-0.00108
181.2	0.13427		181.2	0.01778		181.2	-0.00122
181.4	0.13404		181.4	0.01629		181.4	-0.0012
181.6	0.13323		181.6	0.01404		181.6	-0.000832362
181.8	0.13328		181.8	0.0116		181.8	-0.000266875
182	0.13303		182	0.0094		182	-0.000369388
182.2	0.13346		182.2	0.00628		182.2	-0.000103105
182.4	0.13426		182.4	0.0056		182.4	0.00237
182.6	0.13771		182.6	0.44368		182.6	0.12528
182.8	0.14762		182.8	1.26107		182.8	0.26775
183	0.1584		183	1.70669		183	0.28689
183.2	0.16438		183.2	1.76154		183.2	0.27859
183.4	0.16637		183.4	1.73461		183.4	0.27425
183.6	0.16793		183.6	1.71501		183.6	0.26288
183.8	0.17074		183.8	1.67383		183.8	0.25275
184	0.17237		184	1.63642		184	0.24473
184.2	0.17222		184.2	1.60782		184.2	0.2382
184.4	0.1723		184.4	1.58834		184.4	0.23317
184.6	0.1723		184.6	1.57269		184.6	0.22944
184.8	0.1723		184.8	1.56052		184.8	0.22674
185	0.1722		185	1.55238		185	0.22507
185.2	0.17166		185.2	1.54719		185.2	0.22336
185.4	0.17155		185.4	1.54288		185.4	0.22013
185.6	0.17144		185.6	1.53707		185.6	0.2171
185.8	0.17136		185.8	1.53265		185.8	0.21572
186	0.1713		186	1.53069		186	0.2153
186.2	0.17046		186.2	1.52955		186.2	0.2144
186.4	0.17056		186.4	1.52748		186.4	0.21204
186.6	0.16969		186.6	1.52471		186.6	0.20999
186.8	0.16944		186.8	1.5226		186.8	0.20974
187	0.16925		187	1.52051		187	0.20964
187.2	0.16943		187.2	1.51723		187.2	0.20885
187.4	0.16943		187.4	1.51485		187.4	0.20717
187.6	0.16949		187.6	1.51367		187.6	0.20726
187.8	0.16881		187.8	1.51306		187.8	0.20725
188	0.16861		188	1.5146		188	0.20769
188.2	0.16831		188.2	1.5157		188.2	0.20745
188.4	0.16775		188.4	1.51401		188.4	0.20704
188.6	0.16786		188.6	1.51253		188.6	0.20558
188.8	0.16719		188.8	1.51075		188.8	0.20503
189	0.16752		189	1.50877		189	0.20418
189.2	0.16781		189.2	1.50642		189.2	0.20353
189.4	0.16801		189.4	1.50576		189.4	0.20345
189.6	0.16808		189.6	1.5062		189.6	0.20332
189.8	0.16817		189.8	1.50669		189.8	0.20357
190	0.16843		190	1.50555		190	0.20363
190.2	0.16892		190.2	1.5046		190.2	0.20335
190.4	0.16977		190.4	1.50249		190.4	0.20226
190.6	0.16976		190.6	1.49971		190.6	0.20234
190.8	0.17016		190.8	1.496		190.8	0.20169
191	0.17029		191	1.49278		191	0.20191
191.2	0.17042		191.2	1.49082		191.2	0.20104
191.4	0.1706		191.4	1.48928		191.4	0.20134
191.6	0.17031		191.6	1.48827		191.6	0.20102
191.8	0.17067		191.8	1.48759		191.8	0.20103
192	0.17139		192	1.48707		192	0.20107
192.2	0.17259		192.2	1.48757		192.2	0.20061
192.4	0.17299		192.4	1.48814		192.4	0.2006
192.6	0.17312		192.6	1.48744		192.6	0.20013
192.8	0.17317		192.8	1.4865		192.8	0.19961
193	0.17398		193	1.4857		193	0.19907
193.2	0.17424		193.2	1.48479		193.2	0.19823
193.4	0.17341		193.4	1.48357		193.4	0.19883
193.6	0.17177		193.6	1.48058		193.6	0.19757
193.8	0.17169		193.8	1.4772		193.8	0.19965
194	0.17232		194	1.47509		194	0.19805
194.2	0.1734		194.2	1.47309		194.2	0.19823
194.4	0.17336		194.4	1.46955		194.4	0.19778
194.6	0.17371		194.6	1.46638		194.6	0.1985
194.8	0.17342		194.8	1.46484		194.8	0.19861
195	0.17384		195	1.46424		195	0.1984
195.2	0.17309		195.2	1.46289		195.2	0.19705
195.4	0.17377		195.4	1.46149		195.4	0.19584
195.6	0.17295		195.6	1.45906		195.6	0.19625
195.8	0.1734		195.8	1.45776		195.8	0.196
196	0.17328		196	1.45692		196	0.19577
196.2	0.17339		196.2	1.45596		196.2	0.19555
196.4	0.17289		196.4	1.45482		196.4	0.19539
196.6	0.17276		196.6	1.45289		196.6	0.19489
196.8	0.17295		196.8	1.45087		196.8	0.19406
197	0.17351		197	1.44969		197	0.19426
197.2	0.17369		197.2	1.44922		197.2	0.19486
197.4	0.17386		197.4	1.44856		197.4	0.19515
197.6	0.17368		197.6	1.44786		197.6	0.19436
197.8	0.17368		197.8	1.44712		197.8	0.19306
198	0.17402		198	1.446		198	0.19216
198.2	0.17413		198.2	1.44514		198.2	0.1919
198.4	0.17418		198.4	1.44671		198.4	0.19194
198.6	0.17423		198.6	1.45017		198.6	0.19199
198.8	0.17483		198.8	1.45073		198.8	0.19354
199	0.17498		199	1.44914		199	0.19518
199.2	0.17523		199.2	1.44771		199.2	0.19477
199.4	0.17457		199.4	1.44487		199.4	0.1941
199.6	0.17473		199.6	1.44192		199.6	0.19288
199.8	0.17456		199.8	1.43996		199.8	0.19281
200	0.17506		200	1.43871		200	0.19273
200.2	0.17516		200.2	1.43781		200.2	0.19299
200.4	0.17537		200.4	1.43531		200.4	0.19277
200.6	0.17537		200.6	1.43132		200.6	0.19271
200.8	0.17631		200.8	1.43152		200.8	0.19202
201	0.17575		201	1.4345		201	0.19143
201.2	0.17478		201.2	1.43963		201.2	0.19159
201.4	0.17352		201.4	1.43896		201.4	0.19196
201.6	0.1731		201.6	1.43741		201.6	0.19251
201.8	0.17337		201.8	1.43366		201.8	0.19312
202	0.17322		202	1.42912		202	0.19296
202.2	0.17366		202.2	1.42623		202.2	0.19345
202.4	0.17376		202.4	1.4259		202.4	0.19317
202.6	0.17393		202.6	1.42449		202.6	0.09648
202.8	0.16686		202.8	0.87643		202.8	-0.02282
203	0.15684		203	0.17943		203	-0.04871
203.2	0.15161		203.2	0.00276		203.2	-0.05134
203.4	0.14748		203.4	-0.02087		203.4	-0.04984
203.6	0.14411		203.6	-0.01102		203.6	-0.04806
203.8	0.14209		203.8	-0.00563		203.8	-0.04415
204	0.14062		204	0.01223		204	-0.03883
204.2	0.14013		204.2	0.0306		204.2	-0.03343
204.4	0.13887		204.4	0.04561		204.4	-0.02961
204.6	0.13805		204.6	0.05691		204.6	-0.02601
204.8	0.13778		204.8	0.06458		204.8	-0.02239
205	0.13783		205	0.06995		205	-0.02115
205.2	0.13695		205.2	0.07346		205.2	-0.0203
205.4	0.13748		205.4	0.07664		205.4	-0.02058
205.6	0.13656		205.6	0.07852		205.6	-0.02038
205.8	0.13683		205.8	0.07999		205.8	-0.01829
206	0.13599		206	0.07993		206	-0.01513
206.2	0.1363		206.2	0.078		206.2	-0.01325
206.4	0.13575		206.4	0.07947		206.4	-0.01169
206.6	0.13537		206.6	0.0799		206.6	-0.01209
206.8	0.13506		206.8	0.08095		206.8	-0.01129
207	0.13553		207	0.07923		207	-0.01114
207.2	0.13604		207.2	0.07599		207.2	-0.01005
207.4	0.13651		207.4	0.07294		207.4	-0.00926
207.6	0.13663		207.6	0.07075		207.6	-0.00896
207.8	0.13603		207.8	0.07084		207.8	-0.00883
208	0.13581		208	0.06931		208	-0.00879
208.2	0.1353		208.2	0.06633		208.2	-0.00911
208.4	0.13546		208.4	0.06456		208.4	-0.00919
208.6	0.13534		208.6	0.0637		208.6	-0.00861
208.8	0.13535		208.8	0.06224		208.8	-0.00675
209	0.13571		209	0.06018		209	-0.0064
209.2	0.13584		209.2	0.05842		209.2	-0.00754
209.4	0.136		209.4	0.05746		209.4	-0.00779
209.6	0.13609		209.6	0.05707		209.6	-0.00664
209.8	0.13618		209.8	0.05498		209.8	-0.00532
210	0.13636		210	0.05201		210	-0.00445
210.2	0.13633		210.2	0.05015		210.2	-0.00434
210.4	0.13548		210.4	0.04836		210.4	-0.00479
210.6	0.13519		210.6	0.04619		210.6	-0.00489
210.8	0.13481		210.8	0.04549		210.8	-0.00426
211	0.13549		211	0.04518		211	-0.00323
211.2	0.13479		211.2	0.04361		211.2	-0.00319
211.4	0.13478		211.4	0.04241		211.4	-0.00282
211.6	0.1339		211.6	0.04044		211.6	-0.00336
211.8	0.13385		211.8	0.03822		211.8	-0.00271
212	0.13354		212	0.0367		212	-0.00335
212.2	0.13302		212.2	0.03463		212.2	-0.00223
212.4	0.13202		212.4	0.03396		212.4	-0.00206
212.6	0.13219		212.6	0.03286		212.6	-0.00161
212.8	0.13236		212.8	0.03053		212.8	-0.00248
213	0.1327		213	0.02898		213	-0.0026
213.2	0.13281		213.2	0.02849		213.2	-0.00222
213.4	0.13279		213.4	0.02844		213.4	-0.00145
213.6	0.13242		213.6	0.02686		213.6	-0.00172
213.8	0.13229		213.8	0.02436		213.8	-0.00183
214	0.13203		214	0.02356		214	-0.00221
214.2	0.1328		214.2	0.02371		214.2	-0.00209
214.4	0.13326		214.4	0.02458		214.4	-0.00146
214.6	0.13439		214.6	0.0244		214.6	-0.000590872
214.8	0.13477		214.8	0.02515		214.8	-0.000665877
215	0.13489		215	0.02304		215	-0.000792882

## Sheet: Fig. 2h
Catalysts	BEF
TiO2	1
5(U6-H)S2/TiO2	4.12
20(U6-H)S2+LP/TiO2	3.35

## Sheet: Fig. 2i
TiO2-data		TiO2-data-fit			5(U6-H)S2/TiO2-data		5(U6-H)S2/TiO2-data-fit
Time (ps)	Δabsorance (norm.)	Time (ps)	Δabsorance (norm.)		Time (ps)	Δabsorance (norm.)
-30.5	0.01204	-30.5	0		-30	-0.01316	-30	0
-23.5	-0.01118	-23.5	0		-23	0.00376	-23	0
-16.5	-0.00344	-16.5	0		-16	-0.10904	-16	0
-9.5	-0.02752	-9.5	0		-9	0.05076	-9	0
-2.5	-0.11008	-2.5	0		-2	0	-2	0
-2.3	0.01892	-2.3	0		-1.8	-0.0094	-1.8	0
-2.22	0.02666	-2.22	0		-1.72	0.03008	-1.72	0
-2.14	-0.03784	-2.14	0		-1.64	-0.01692	-1.64	0
-2.06	-0.0043	-2.06	0		-1.56	0.03384	-1.56	0
-1.98	-0.00086	-1.98	0		-1.48	0.17108	-1.48	0
-1.9	0.02322	-1.9	0		-1.4	-0.01692	-1.4	0
-1.82	0.00774	-1.82	0		-1.32	-0.00376	-1.32	0
-1.74	0.02064	-1.74	0		-1.24	0.02444	-1.24	0
-1.66	-0.01462	-1.66	0		-1.16	-0.00752	-1.16	0
-1.58	-0.03354	-1.58	0		-1.08	0.01316	-1.08	0
-1.5	-0.01548	-1.5	0		-1	0.00752	-1	0
-1.42	-0.02064	-1.42	0		-0.92	-0.00188	-0.92	0
-1.34	0.02064	-1.34	0		-0.84	0.00376	-0.84	0
-1.26	0.02408	-1.26	0		-0.76	0.01692	-0.76	0
-1.18	-0.03956	-1.18	0		-0.68	0.02632	-0.68	0
-1.1	-0.03526	-1.1	0		-0.6	0.04512	-0.6	0
-1.02	0.03526	-1.02	0		-0.52	-0.07708	-0.52	0
-0.94	-0.03784	-0.94	0		-0.44	0.0658	-0.44	0
-0.86	-0.00688	-0.86	0		-0.36	0	-0.36	0
-0.78	-0.0258	-0.78	0		-0.28	0.00188	-0.28	0.000376
-0.7	0.03096	-0.7	0		-0.2	-0.09776	-0.2	0.00564
-0.62	-0.02236	-0.62	0		-0.12	0.09776	-0.12	0.06862
-0.54	0.02494	-0.54	0		-0.04	0.22184	-0.04	0.24365
-0.46	0.00258	-0.46	0		0.04	0.5734	0.04	0.54012
-0.38	-0.03182	-0.38	0		0.12	0.77644	0.12	0.81855
-0.3	0.02666	-0.3	0		0.2	0.98324	0.2	0.96369
-0.22	0.0129	-0.22	0.000344		0.28	1.11108	0.28	1.009
-0.14	0.0086	-0.14	0.00387		0.36	0.87984	0.36	1.01163
-0.06	0.08256	-0.06	0.02881		0.44	1.0434	0.44	1.01144
0.02	0.13244	0.02	0.12848		0.52	0.82908	0.52	1.01088
0.1	0.34056	0.1	0.35828		0.6	1.13364	0.6	1.0105
0.18	0.75164	0.18	0.75611		0.68	0.93436	0.68	1.00975
0.26	0.96148	0.26	0.94566		0.76	1.02648	0.76	1.00937
0.34	1.04662	0.34	1.01471		0.84	0.97008	0.84	1.00881
0.42	1.02168	0.42	1.02839		0.92	0.95316	0.92	1.00843
0.5	1.02426	0.5	1.02899		1	1.00016	1	1.00787
0.58	1.02254	0.58	1.02744		1.08	0.91932	1.08	1.0073
0.66	1.00534	0.66	1.02615		1.16	1.01144	1.16	1.00674
0.74	1.01394	0.74	1.02495		1.24	0.96632	1.24	1.00636
0.82	1.01136	0.82	1.02366		1.32	1.01896	1.32	1.00599
0.9	1.0191	0.9	1.02245		1.4	1.2314	1.4	1.00542
0.98	1.02254	0.98	1.02082		1.48	1.03776	1.48	1.00486
1.06	0.98384	1.06	1.01962		1.56	1.05468	1.56	1.0043
1.14	1.01652	1.14	1.0185		1.64	1.01144	1.64	1.00392
1.22	1.00104	1.22	1.01729		1.72	0.97196	1.72	1.00336
1.3	0.99502	1.3	1.01609		1.8	0.96256	1.8	1.00298
1.38	1.05522	1.38	1.01454		1.88	0.93436	1.88	1.00242
1.46	1.0062	1.46	1.01342		1.96	1.10168	1.96	1.00185
1.5	1.01738	1.5	1.01299		2	0.9588	2	1.00185
1.7	0.98814	1.7	1.00998		2.2	1.06032	2.2	1.00054
1.9	0.99502	1.9	1.00706		2.4	1.04904	2.4	0.99941
2.1	1.02684	2.1	1.00414		2.6	0.9118	2.6	0.99828
2.3	1.01652	2.3	1.0013		2.8	1.03964	2.8	0.99715
2.5	1.0105	2.5	0.99846		3	0.9964	3	0.99584
2.7	1.00448	2.7	0.99579		3.2	0.93812	3.2	0.99471
2.9	0.99072	2.9	0.99304		3.4	1.0904	3.4	0.99358
3.1	1.00448	3.1	0.99046		3.6	0.92496	3.6	0.99245
3.3	1.00792	3.3	0.98788		3.8	1.02648	3.8	0.99132
3.5	1.00018	3.5	0.98539		4	1.04904	4	0.99038
3.7	0.96234	3.7	0.98289		4.2	1.10168	4.2	0.98926
3.9	0.99072	3.9	0.98049		4.4	0.89488	4.4	0.98813
4.1	0.99932	4.1	0.97808		4.6	0.95692	4.6	0.987
4.3	0.97438	4.3	0.97576		4.8	1.09604	4.8	0.98606
4.5	0.9804	4.5	0.97352		5	1.0152	5	0.98493
4.7	0.98986	4.7	0.97128		5.2	0.98136	5.2	0.98399
4.9	0.95546	4.9	0.96913		5.4	0.97572	5.4	0.98286
5.1	0.96062	5.1	0.96698		5.6	0.93248	5.6	0.98192
5.3	0.95374	5.3	0.96483		5.8	0.98888	5.8	0.9808
5.5	0.91848	5.5	0.96277		6	0.9494	6	0.97986
5.7	0.95374	5.7	0.96079		6.2	0.93812	6.2	0.97873
5.9	0.9589	5.9	0.95881		6.4	1.00768	6.4	0.97779
6.1	0.96406	6.1	0.95684		6.6	1.00956	6.6	0.97685
6.3	0.99932	6.3	0.95494		6.8	0.93436	6.8	0.97591
6.5	0.97352	6.5	0.95305		7	0.9494	7	0.97497
7.67	0.99244	7.67	0.94282		8.17	0.99076	8.17	0.96933
8.93	0.92278	8.93	0.93284		9.43	0.9118	9.43	0.96369
10.29	0.87548	10.29	0.92355		10.79	0.9682	10.79	0.95805
11.76	0.92708	11.76	0.91461		12.26	0.91368	12.26	0.95222
13.34	0.86602	13.34	0.90627		13.84	0.9212	13.84	0.9462
15.06	0.91246	15.06	0.89827		15.56	0.92872	15.56	0.94019
16.91	0.90128	16.91	0.89087		17.41	0.98324	17.41	0.93417
18.91	0.84796	18.91	0.88399		19.41	0.97948	19.41	0.92797
21.07	0.88064	21.07	0.87754		21.57	0.94752	21.57	0.92195
23.4	0.84366	23.4	0.87144		23.9	0.86856	23.9	0.91575
25.92	0.86258	25.92	0.86576		26.42	0.87044	26.42	0.90973
28.63	0.83162	28.63	0.86026		29.13	0.93248	29.13	0.90353
31.57	0.86172	31.57	0.8551		32.07	0.87608	32.07	0.89751
34.74	0.87118	34.74	0.85002		35.24	0.90428	35.24	0.8915
38.17	0.83248	38.17	0.84495		38.67	0.84412	38.67	0.88567
41.87	0.8213	41.87	0.83988		42.37	0.9212	42.37	0.87965
45.87	0.84624	45.87	0.83472		46.37	0.87608	46.37	0.87382
50.18	0.87118	50.18	0.82938		50.68	0.85728	50.68	0.868
54.84	0.81098	54.84	0.82397		55.34	0.81592	55.34	0.86217
59.88	0.7998	59.88	0.81812		60.38	0.85164	60.38	0.85615
65.31	0.88236	65.31	0.8121		65.81	0.91744	65.81	0.85032
71.18	0.80754	71.18	0.80565		71.68	0.74448	71.68	0.84431
77.53	0.78776	77.53	0.79894		78.03	0.85916	78.03	0.83829
84.37	0.7912	84.37	0.7918		84.87	0.8554	84.87	0.83228
91.77	0.79464	91.77	0.78423		92.27	0.84976	92.27	0.82588
99.76	0.80066	99.76	0.77632		100.26	0.90804	100.26	0.81949
108.39	0.75078	108.39	0.76798		108.89	0.78772	108.89	0.81291
117.7	0.77658	117.7	0.75929		118.2	0.78396	118.2	0.80614
127.77	0.69746	127.77	0.75009		128.27	0.86668	128.27	0.79938
138.63	0.76196	138.63	0.74055		139.13	0.77832	139.13	0.79223
150.37	0.7267	150.37	0.73057		150.87	0.79336	150.87	0.7849
163.05	0.72584	163.05	0.72016		163.55	0.72192	163.55	0.77738
176.74	0.71552	176.74	0.70941		177.24	0.76704	177.24	0.76967
191.52	0.74132	191.52	0.69841		192.02	0.70124	192.02	0.76178
207.49	0.602	207.49	0.68697		207.99	0.75012	207.99	0.75369
224.74	0.6837	224.74	0.67527		225.24	0.752	225.24	0.74542
243.36	0.66048	243.36	0.66332		243.86	0.73696	243.86	0.73677
263.48	0.64844	263.48	0.65119		263.98	0.73508	263.98	0.72794
285.2	0.65016	285.2	0.63889		285.7	0.7238	285.7	0.71872
308.66	0.65704	308.66	0.6266		309.16	0.70876	309.16	0.70932
334	0.6149	334	0.61421		334.5	0.68244	334.5	0.69955
361.37	0.58308	361.37	0.60191		361.87	0.67116	361.87	0.68958
390.93	0.5805	390.93	0.5897		391.43	0.7238	391.43	0.67906
422.85	0.54438	422.85	0.57775		423.35	0.65612	423.35	0.66834
457.32	0.62866	457.32	0.56605		457.82	0.65988	457.82	0.65706
494.55	0.53664	494.55	0.55479		495.05	0.66552	495.05	0.64559
534.76	0.5074	534.76	0.54386		535.26	0.62416	535.26	0.63375
578.19	0.54266	578.19	0.53346		578.69	0.59596	578.69	0.62153
625.09	0.54782	625.09	0.52365		625.59	0.62228	625.59	0.60912
675.75	0.48246	675.75	0.51445		676.25	0.62792	676.25	0.59634
730.45	0.56072	730.45	0.50594		730.95	0.6016	730.95	0.58336
789.53	0.47558	789.53	0.49803		790.03	0.5922	790.03	0.57002
853.34	0.46096	853.34	0.49089		853.84	0.60724	853.84	0.55686
922.26	0.52202	922.26	0.48435		922.76	0.45872	922.76	0.54351
996.68	0.46612	996.68	0.4785		997.18	0.51512	997.18	0.53016

## Sheet: Fig.3a
1H NMR (ppm)	Intensity		13C NMR (ppm)	Intensity
-0.50015	-0.67621		-15.0002	20.5621
-0.49983	0.07113		-14.9965	1.81426
-0.49951	1.02068		-14.9929	-1.92946
-0.49919	1.26816		-14.9892	5.57994
-0.49887	0.65654		-14.9856	13.0893
-0.49854	0.02492		-14.9819	9.34563
-0.49822	0.12915		-14.9783	3.88758
-0.4979	0.67233		-14.9747	-1.57047
-0.49758	0.82947		-14.971	-7.02853
-0.49726	0.37226		-14.9674	-12.4866
-0.49694	-0.28753		-14.9637	-6.92596
-0.49662	-0.86196		-14.9601	9.88777
-0.4963	-1.31091		-14.9564	19.6683
-0.49598	-1.41162		-14.9528	29.4489
-0.49566	-0.96705		-14.9491	33.449
-0.49534	-0.35447		-14.9455	26.196
-0.49501	-0.10483		-14.9419	25.2729
-0.49469	0.01686		-14.9382	24.3498
-0.49437	0.67382		-14.9346	21.3167
-0.49405	1.6471		-14.9309	18.2837
-0.49373	1.78534		-14.9273	15.2506
-0.49341	0.54918		-14.9236	12.2175
-0.49309	-1.18225		-14.92	21.0969
-0.49277	-2.19365		-14.9163	29.9763
-0.49245	-2.15206		-14.9127	27.6026
-0.49213	-1.46313		-14.9091	25.2289
-0.4918	-0.63978		-14.9054	24.9652
-0.49148	-0.17657		-14.9018	24.7014
-0.49116	-0.35324		-14.8981	24.4377
-0.49084	-0.75009		-14.8945	24.174
-0.49052	-0.58248		-14.8908	12.0124
-0.4902	0.16442		-14.8872	-0.14918
-0.48988	0.67369		-14.8835	-12.3108
-0.48956	0.67763		-14.8799	-24.4723
-0.48924	0.92145		-14.8763	-18.3476
-0.48892	1.688		-14.8726	-12.2228
-0.48859	1.96572		-14.869	-6.09809
-0.48827	1.05159		-14.8653	0.02665
-0.48795	0.00967		-14.8617	1.87286
-0.48763	0.21091		-14.858	3.71908
-0.48731	1.10259		-14.8544	5.56529
-0.48699	1.00881		-14.8507	7.41151
-0.48667	-0.12022		-14.8471	5.0378
-0.48635	-0.4679		-14.8434	2.6641
-0.48603	0.86835		-14.8398	-10.9627
-0.48571	2.39901		-14.8361	-24.5895
-0.48539	2.29016		-14.8325	-33.2638
-0.48506	0.75625		-14.8289	-41.9381
-0.48474	-0.53329		-14.8252	-31.8572
-0.48442	-0.6796		-14.8216	-21.7763
-0.4841	-0.1768		-14.8179	-11.8126
-0.48378	0.30167		-14.8143	-1.84887
-0.48346	0.73093		-14.8106	-10.6404
-0.48314	1.31237		-14.807	-30.685
-0.48282	1.95717		-14.8034	-41.2348
-0.4825	2.43958		-14.7997	-33.0294
-0.48218	2.65271		-14.7961	-23.4173
-0.48185	2.50217		-14.7924	-25.0584
-0.48153	1.83125		-14.7888	-37.0148
-0.48121	0.70828		-14.7851	-37.7182
-0.48089	-0.33042		-14.7815	-26.6995
-0.48057	-0.60689		-14.7778	-15.6808
-0.48025	0.00286		-14.7742	-16.135
-0.47993	0.77062		-14.7706	-16.5893
-0.47961	0.68288		-14.7669	-22.6701
-0.47929	-0.57471		-14.7633	-28.7508
-0.47897	-2.23005		-14.7596	-20.4136
-0.47865	-3.09109		-14.756	-12.0763
-0.47832	-2.57979		-14.7523	-3.73904
-0.478	-1.08576		-14.7487	4.59823
-0.47768	0.53958		-14.745	12.6424
-0.47736	1.61545		-14.7414	20.6867
-0.47704	1.84243		-14.7377	23.8076
-0.47672	1.28012		-14.7341	15.6755
-0.4764	0.37521		-14.7304	11.6461
-0.47608	-0.1844		-14.7268	7.61664
-0.47576	-0.01603		-14.7232	3.5872
-0.47544	0.50357		-14.7195	-0.44223
-0.47511	0.61101		-14.7159	-5.85266
-0.47479	0.10828		-14.7122	-0.00998
-0.47447	-0.34145		-14.7086	5.12938
-0.47415	-0.10475		-14.7049	10.2687
-0.47383	0.53952		-14.7013	15.9942
-0.47351	0.85998		-14.6976	21.7197
-0.47319	0.79625		-14.694	16.192
-0.47287	0.93522		-14.6904	10.6644
-0.47255	1.35005		-14.6867	12.9904
-0.47223	1.32115		-14.6831	15.3165
-0.4719	0.5834		-14.6794	17.6426
-0.47158	0.00481		-14.6758	19.9687
-0.47126	0.31129		-14.6721	20.1848
-0.47094	0.85167		-14.6685	20.4009
-0.47062	0.61064		-14.6648	20.6171
-0.4703	-0.07212		-14.6612	20.8332
-0.46998	-0.01412		-14.6576	13.6205
-0.46966	0.82644		-14.6539	6.40781
-0.46934	1.24976		-14.6503	-0.10156
-0.46902	0.77203		-14.6466	-6.61093
-0.4687	0.25534		-14.643	-12.7686
-0.46837	0.17892		-14.6393	-7.67323
-0.46805	-0.28941		-14.6357	3.04873
-0.46773	-1.68466		-14.632	2.51757
-0.46741	-2.95584		-14.6284	-8.09449
-0.46709	-2.92678		-14.6248	-18.7066
-0.46677	-2.12577		-14.6211	-18.7688
-0.46645	-1.85992		-14.6175	-18.8311
-0.46613	-2.05369		-14.6138	-13.9701
-0.46581	-1.3852		-14.6102	-9.10918
-0.46549	0.62369		-14.6065	-9.87477
-0.46516	2.87541		-14.6029	-10.6404
-0.46484	4.07892		-14.5992	-15.5306
-0.46452	3.87159		-14.5956	-20.4209
-0.4642	2.54437		-14.592	-14.058
-0.46388	0.65015		-14.5883	-7.69521
-0.46356	-0.93279		-14.5847	-10.3583
-0.46324	-1.44421		-14.581	-13.0214
-0.46292	-1.10174		-14.5774	-15.6845
-0.4626	-0.91792		-14.5737	-18.3476
-0.46228	-1.44057		-14.5701	-10.8125
-0.46195	-2.21648		-14.5664	-3.27749
-0.46163	-2.6167		-14.5628	4.25755
-0.46131	-2.56382		-14.5591	11.7926
-0.46099	-2.23431		-14.5555	17.6866
-0.46067	-1.66013		-14.5518	23.5805
-0.46035	-0.95195		-14.5482	24.5512
-0.46003	-0.48962		-14.5446	14.2689
-0.45971	-0.57495		-14.5409	-9.47916
-0.45939	-1.11523		-14.5373	-33.2272
-0.45907	-1.71901		-14.5336	-45.7221
-0.45875	-1.87281		-14.53	-58.217
-0.45842	-1.18217		-14.5263	-60.1621
-0.4581	0.10401		-14.5227	-50.8541
-0.45778	0.99446		-14.5191	-47.876
-0.45746	0.82719		-14.5154	-44.8979
-0.45714	0.3054		-14.5118	-46.9309
-0.45682	0.64296		-14.5081	-48.9639
-0.4565	1.70912		-14.5045	-50.997
-0.45618	2.06582		-14.5008	-53.03
-0.45586	1.10722		-14.4972	-46.1543
-0.45554	0.03805		-14.4935	-39.2786
-0.45521	0.08922		-14.4899	-25.3698
-0.45489	0.76913		-14.4863	-22.714
-0.45457	0.84681		-14.4826	-29.8717
-0.45425	0.32476		-14.479	-25.7764
-0.45393	0.21738		-14.4753	-17.4611
-0.45361	0.7096		-14.4717	-9.14581
-0.45329	0.8057		-14.468	-13.4903
-0.45297	-0.07868		-14.4644	-17.8347
-0.45265	-1.25454		-14.4607	-10.9261
-0.45233	-1.86357		-14.4571	-4.01744
-0.45201	-1.98176		-14.4534	4.50298
-0.45168	-2.05327		-14.4498	13.0234
-0.45136	-1.87062		-14.4461	10.2907
-0.45104	-0.90663		-14.4425	7.55803
-0.45072	0.56916		-14.4389	13.3824
-0.4504	1.48097		-14.4352	19.2068
-0.45008	1.22991		-14.4316	13.778
-0.44976	0.49456		-14.4279	8.34927
-0.44944	0.42004		-14.4243	4.0048
-0.44912	1.27059		-14.4206	-0.33966
-0.4488	2.27863		-14.417	0.94243
-0.44847	2.76236		-14.4133	2.22453
-0.44815	2.92684		-14.4097	-5.28488
-0.44783	3.31994		-14.4061	-12.7943
-0.44751	3.8448		-14.4024	-14.6771
-0.44719	3.8272		-14.3988	-16.56
-0.44687	3.04037		-14.3951	-16.9776
-0.44655	2.14131		-14.3915	-17.3952
-0.44623	1.81042		-14.3878	-23.4393
-0.44591	1.81928		-14.3842	-29.4835
-0.44559	1.39214		-14.3805	-31.3077
-0.44526	0.36208		-14.3769	-33.1319
-0.44494	-0.5183		-14.3733	-23.7031
-0.44462	-0.53537		-14.3696	-14.2742
-0.4443	0.10264		-14.366	-13.2925
-0.44398	0.62044		-14.3623	-12.3108
-0.44366	0.69935		-14.3587	-11.329
-0.44334	0.78537		-14.355	-10.3473
-0.44302	1.37483		-14.3514	-21.322
-0.4427	2.29045		-14.3477	-32.2967
-0.44238	2.79673		-14.3441	-32.0183
-0.44206	2.28801		-14.3405	-31.7399
-0.44173	0.80662		-14.3368	-36.502
-0.44141	-0.91736		-14.3332	-41.2641
-0.44109	-1.83733		-14.3295	-34.773
-0.44077	-1.29796		-14.3259	-28.282
-0.44045	0.30497		-14.3222	-24.3697
-0.44013	1.68688		-14.3186	-20.4575
-0.43981	1.82289		-14.3149	-16.5453
-0.43949	0.94575		-14.3113	-12.6331
-0.43917	0.20052		-14.3077	-0.38362
-0.43885	0.41146		-14.304	11.8659
-0.43852	1.44393		-14.3004	11.69
-0.4382	2.59383		-14.2967	0.26109
-0.43788	3.13878		-14.2931	-18.4355
-0.43756	2.5965		-14.2894	-37.1321
-0.43724	1.0543		-14.2858	-44.1067
-0.43692	-0.61293		-14.2821	-39.8281
-0.4366	-1.38783		-14.2785	-29.8058
-0.43628	-1.16672		-14.2748	-19.7835
-0.43596	-0.69445		-14.2712	-20.311
-0.43564	-0.34306		-14.2675	-20.8385
-0.43532	0.33163		-14.2639	-7.18237
-0.43499	1.53379		-14.2603	6.47375
-0.43467	2.58343		-14.2566	20.8332
-0.43435	2.9602		-14.253	23.9395
-0.43403	3.22911		-14.2493	12.071
-0.43371	4.03344		-14.2457	0.20248
-0.43339	4.74468		-14.242	-12.3694
-0.43307	4.21534		-14.2384	-24.9412
-0.43275	2.57168		-14.2348	-30.1282
-0.43243	1.09779		-14.2311	-35.3152
-0.43211	0.40788		-14.2275	-40.5021
-0.43178	-0.06907		-14.2238	-45.6891
-0.43146	-0.63693		-14.2202	-53.748
-0.43114	-0.62603		-14.2165	-61.8068
-0.43082	0.30807		-14.2129	-58.6126
-0.4305	1.22298		-14.2092	-55.4184
-0.43018	1.04805		-14.2056	-42.4949
-0.42986	0.0337		-14.2019	-29.5714
-0.42954	-0.76748		-14.1983	-15.9446
-0.42922	-0.99317		-14.1946	-13.5709
-0.4289	-1.11139		-14.191	-10.3473
-0.42857	-1.34565		-14.1874	-7.12376
-0.42825	-1.32301		-14.1837	-4.60354
-0.42793	-0.84736		-14.1801	-2.08331
-0.42761	-0.35885		-14.1764	-5.77573
-0.42729	-0.38124		-14.1728	-9.46816
-0.42697	-0.86895		-14.1691	-13.1606
-0.42665	-1.30459		-14.1655	-16.853
-0.42633	-1.24199		-14.1618	-18.6113
-0.42601	-0.62538		-14.1582	-20.3696
-0.42569	0.30039		-14.1546	-4.07605
-0.42537	1.24507		-14.1509	12.2175
-0.42504	2.01935		-14.1473	17.0235
-0.42472	2.5129		-14.1436	10.5764
-0.4244	2.71261		-14.14	10.4592
-0.42408	2.84297		-14.1363	10.342
-0.42376	3.26618		-14.1327	12.3531
-0.42344	3.94404		-14.129	14.3641
-0.42312	4.16517		-14.1254	5.12206
-0.4228	3.26634		-14.1218	-15.3731
-0.42248	1.616		-14.1181	-33.9928
-0.42216	0.38463		-14.1145	-33.8572
-0.42183	0.21595		-14.1108	-26.9229
-0.42151	0.58595		-14.1072	-19.9886
-0.42119	0.63512		-14.1035	-18.6223
-0.42087	0.12964		-14.0999	-28.5091
-0.42055	-0.64868		-14.0962	-32.066
-0.42023	-1.4165		-14.0926	-35.6229
-0.41991	-1.86032		-14.089	-35.4287
-0.41959	-1.55158		-14.0853	-35.2346
-0.41927	-0.45564		-14.0817	-35.0404
-0.41895	0.73038		-14.078	-34.8463
-0.41863	1.25602		-14.0744	-37.0258
-0.4183	1.12316		-14.0707	-39.2054
-0.41798	0.75335		-14.0671	-41.385
-0.41766	0.13603		-14.0634	-43.5645
-0.41734	-1.03161		-14.0598	-39.4142
-0.41702	-2.47586		-14.0562	-35.2639
-0.4167	-3.36653		-14.0525	-31.1136
-0.41638	-3.33937		-14.0489	-26.9632
-0.41606	-2.86761		-14.0452	-15.1936
-0.41574	-2.39677		-14.0416	-3.42401
-0.41542	-1.73013		-14.0379	-2.90751
-0.41509	-0.65312		-14.0343	-2.39101
-0.41477	0.39823		-14.0306	5.862
-0.41445	0.8964		-14.027	14.115
-0.41413	1.10265		-14.0234	17.4448
-0.41381	1.67035		-14.0197	9.52146
-0.41349	2.46063		-14.0161	-2.67307
-0.41317	2.51271		-14.0124	-14.8676
-0.41285	1.41837		-14.0088	-27.7655
-0.41253	0.08619		-14.0051	-40.6633
-0.41221	-0.33683		-14.0015	-29.6483
-0.41188	0.09561		-13.9978	-18.6333
-0.41156	0.34158		-13.9942	-18.8714
-0.41124	-0.15612		-13.9905	-19.1095
-0.41092	-0.81692		-13.9869	-11.9627
-0.4106	-0.80359		-13.9832	-4.816
-0.41028	-0.05519		-13.9796	2.33075
-0.40996	0.75808		-13.976	9.4775
-0.40964	0.95989		-13.9723	9.8255
-0.40932	0.36533		-13.9687	10.1735
-0.409	-0.61826		-13.965	10.5215
-0.40868	-1.17635		-13.9614	10.8695
-0.40835	-0.6817		-13.9577	10.309
-0.40803	0.62275		-13.9541	9.74857
-0.40771	1.74173		-13.9505	9.18812
-0.40739	1.94173		-13.9468	8.62766
-0.40707	1.43246		-13.9432	2.08899
-0.40675	0.88708		-13.9395	-4.44968
-0.40643	0.634		-13.9359	-16.6149
-0.40611	0.59567		-13.9322	-28.7801
-0.40579	0.64891		-13.9286	-31.978
-0.40547	0.60622		-13.9249	-35.176
-0.40514	0.09791		-13.9213	-27.1208
-0.40482	-1.0379		-13.9176	-19.0655
-0.4045	-2.36476		-13.914	-11.5964
-0.40418	-3.2462		-13.9103	-4.12734
-0.40386	-3.50547		-13.9067	3.34177
-0.40354	-3.34218		-13.9031	10.8109
-0.40322	-2.82383		-13.8994	8.31996
-0.4029	-1.9405		-13.8958	5.82903
-0.40258	-0.9939		-13.8921	3.33811
-0.40226	-0.38239		-13.8885	0.84719
-0.40194	-0.05151		-13.8848	-3.40203
-0.40161	0.35415		-13.8812	-7.65125
-0.40129	0.85555		-13.8775	-17.527
-0.40097	1.15247		-13.8739	-27.4028
-0.40065	1.20742		-13.8703	-22.6261
-0.40033	1.27537		-13.8666	-17.8494
-0.40001	1.34757		-13.863	-24.3258
-0.39969	1.12626		-13.8593	-30.8022
-0.39937	0.63562		-13.8557	-40.4435
-0.39905	0.35053		-13.852	-50.0849
-0.39873	0.59571		-13.8484	-40.971
-0.3984	1.21966		-13.8447	-31.8572
-0.39808	1.90732		-13.8411	-32.663
-0.39776	2.40669		-13.8375	-33.4689
-0.39744	2.45525		-13.8338	-34.2748
-0.39712	1.95626		-13.8302	-35.0807
-0.3968	1.25146		-13.8265	-30.9634
-0.39648	0.79333		-13.8229	-26.846
-0.39616	0.59068		-13.8192	-33.9818
-0.39584	0.40588		-13.8156	-41.1175
-0.39552	0.31627		-13.8119	-42.9784
-0.39519	0.50248		-13.8083	-44.8393
-0.39487	0.69489		-13.8047	-35.447
-0.39455	0.5807		-13.801	-26.0548
-0.39423	0.56762		-13.7974	-19.1242
-0.39391	1.22719		-13.7937	-12.1935
-0.39359	2.11022		-13.7901	-10.8895
-0.39327	2.24503		-13.7864	-9.58538
-0.39295	1.85454		-13.7828	-8.61099
-0.39263	2.25671		-13.7791	-7.6366
-0.39231	3.70645		-13.7755	-6.66221
-0.39199	4.70267		-13.7719	-5.68782
-0.39166	4.1511		-13.7682	-6.47173
-0.39134	2.98743		-13.7646	-7.25564
-0.39102	2.71606		-13.7609	-8.03954
-0.3907	3.38929		-13.7573	-8.82346
-0.39038	4.124		-13.7536	-17.1094
-0.39006	4.68187		-13.75	-25.3954
-0.38974	5.19458		-13.7463	-33.6814
-0.38942	4.97285		-13.7427	-41.9674
-0.3891	3.11956		-13.739	-41.1102
-0.38878	0.21012		-13.7354	-40.253
-0.38845	-1.9194		-13.7318	-39.3959
-0.38813	-2.19571		-13.7281	-38.5387
-0.38781	-1.21608		-13.7245	-22.4576
-0.38749	-0.12738		-13.7208	-6.37649
-0.38717	0.50991		-13.7172	-1.54849
-0.38685	0.6948		-13.7135	3.2795
-0.38653	0.70465		-13.7099	12.4446
-0.38621	1.03878		-13.7062	21.6098
-0.38589	1.95183		-13.7026	30.7749
-0.38557	2.87429		-13.6989	39.94
-0.38525	2.87985		-13.6953	16.4594
-0.38492	1.84394		-13.6917	-7.02119
-0.3846	0.60771		-13.688	-24.8753
-0.38428	-0.0546		-13.6844	-42.7293
-0.38396	-0.06803		-13.6807	-49.7991
-0.38364	0.3672		-13.6771	-56.869
-0.38332	1.15521		-13.6734	-45.1836
-0.383	2.02602		-13.6698	-33.4982
-0.38268	2.41515		-13.6662	-21.5088
-0.38236	1.96988		-13.6625	-9.51945
-0.38204	0.93792		-13.6589	-3.1566
-0.38171	-0.10982		-13.6552	3.20624
-0.38139	-0.75271		-13.6516	3.12199
-0.38107	-0.90023		-13.6479	3.03774
-0.38075	-0.74485		-13.6443	2.95348
-0.38043	-0.57875		-13.6406	2.86923
-0.38011	-0.51744		-13.637	9.05624
-0.37979	-0.46936		-13.6333	15.2433
-0.37947	-0.44398		-13.6297	21.4303
-0.37915	-0.61987		-13.626	27.6173
-0.37883	-0.95199		-13.6224	23.9578
-0.3785	-1.11391		-13.6188	20.2984
-0.37818	-1.09069		-13.6151	16.6389
-0.37786	-1.31544		-13.6115	12.9794
-0.37754	-1.78882		-13.6078	6.88768
-0.37722	-1.67725		-13.6042	0.79591
-0.3769	-0.51348		-13.6005	-5.29587
-0.37658	0.69349		-13.5969	-11.3876
-0.37626	0.49958		-13.5932	-11.8529
-0.37594	-1.04074		-13.5896	-12.3181
-0.37562	-2.43397		-13.586	-24.0364
-0.3753	-2.67159		-13.5823	-35.7547
-0.37497	-2.13981		-13.5787	-36.6888
-0.37465	-1.53774		-13.575	-37.6229
-0.37433	-0.88793		-13.5714	-27.3039
-0.37401	0.01468		-13.5677	-16.9849
-0.37369	0.98614		-13.5641	-12.8785
-0.37337	1.80593		-13.5604	-8.77217
-0.37305	2.63899		-13.5568	-15.9189
-0.37273	3.59311		-13.5532	-23.0657
-0.37241	4.20546		-13.5495	-13.4747
-0.37209	3.85175		-13.5459	-3.88374
-0.37176	2.57447		-13.5422	0.08068
-0.37144	1.24353		-13.5386	4.0451
-0.37112	0.8899		-13.5349	3.20349
-0.3708	1.87505		-13.5313	2.36189
-0.37048	3.60582		-13.5276	10.1946
-0.37016	5.10473		-13.524	18.0272
-0.36984	5.8904		-13.5204	19.5593
-0.36952	6.05406		-13.5167	9.83833
-0.3692	5.46517		-13.5131	5.74387
-0.36888	3.60654		-13.5094	12.9025
-0.36856	0.71389		-13.5058	20.5301
-0.36823	-1.59508		-13.5021	28.1576
-0.36791	-1.80143		-13.4985	20.3121
-0.36759	-0.33849		-13.4948	12.4666
-0.36727	0.94906		-13.4912	4.95813
-0.36695	1.03528		-13.4876	8.70275
-0.36663	0.44168		-13.4839	15.4951
-0.36631	-0.11933		-13.4803	22.2874
-0.36599	-0.57806		-13.4766	23.9221
-0.36567	-0.70457		-13.473	25.5568
-0.36535	0.29889		-13.4693	14.0628
-0.36502	2.62669		-13.4657	2.56886
-0.3647	5.02017		-13.462	5.25851
-0.36438	5.87269		-13.4584	7.94815
-0.36406	4.85813		-13.4547	-2.49083
-0.36374	2.98445		-13.4511	-12.9298
-0.36342	1.38543		-13.4474	-16.8045
-0.3631	0.5034		-13.4438	-20.6791
-0.36278	0.18202		-13.4402	-24.5538
-0.36246	0.11208		-13.4365	-28.4285
-0.36214	0.20998		-13.4329	-35.0954
-0.36181	0.64905		-13.4292	-41.7623
-0.36149	1.39425		-13.4256	-48.4291
-0.36117	1.86699		-13.4219	-55.096
-0.36085	1.51468		-13.4183	-43.0077
-0.36053	0.63404		-13.4146	-30.9194
-0.36021	0.07538		-13.411	-18.1278
-0.35989	0.1524		-13.4074	-16.5893
-0.35957	0.47892		-13.4037	-31.1978
-0.35925	0.87996		-13.4001	-45.8063
-0.35893	1.67296		-13.3964	-32.9854
-0.35861	2.85525		-13.3928	-20.1645
-0.35828	3.77751		-13.3891	-19.1828
-0.35796	3.93375		-13.3855	-18.201
-0.35764	3.43894		-13.3819	-17.2193
-0.35732	2.52537		-13.3782	-16.2376
-0.357	1.34097		-13.3746	-5.29953
-0.35668	0.50101		-13.3709	5.63855
-0.35636	0.89267		-13.3673	9.77788
-0.35604	2.40493		-13.3636	2.6641
-0.35572	3.699		-13.36	-6.09077
-0.3554	3.88468		-13.3563	-14.8456
-0.35507	3.63646		-13.3527	-11.1752
-0.35475	3.89897		-13.349	-7.50473
-0.35443	4.28262		-13.3454	-6.00285
-0.35411	3.77816		-13.3417	-4.50097
-0.35379	2.52714		-13.3381	-2.99909
-0.35347	1.69765		-13.3345	-1.49721
-0.35315	1.7523		-13.3308	-4.44968
-0.35283	1.89338		-13.3272	-7.40216
-0.35251	1.32925		-13.3235	-4.2592
-0.35219	0.25545		-13.3199	10.1369
-0.35187	-0.62654		-13.3162	10.4253
-0.35154	-0.93424		-13.3126	-0.53931
-0.35122	-0.74505		-13.3089	-4.47075
-0.3509	-0.39398		-13.3053	-8.40219
-0.35058	-0.30872		-13.3017	-0.25999
-0.35026	-0.70648		-13.298	7.88222
-0.34994	-1.37233		-13.2944	5.47463
-0.34962	-2.00057		-13.2907	-8.18607
-0.3493	-2.6547		-13.2871	-18.887
-0.34898	-3.48726		-13.2834	-29.5879
-0.34866	-4.11492		-13.2798	-34.1933
-0.34833	-3.85011		-13.2761	-27.5457
-0.34801	-2.64934		-13.2725	-15.5059
-0.34769	-1.30078		-13.2689	-3.46614
-0.34737	-0.43905		-13.2652	-7.60272
-0.34705	0.15969		-13.2616	-22.9924
-0.34673	0.94876		-13.2579	-33.5834
-0.34641	1.66714		-13.2543	-25.4192
-0.34609	1.59987		-13.2506	-11.6285
-0.34577	0.71283		-13.247	2.16225
-0.34545	-0.04839		-13.2433	12.6708
-0.34512	0.15376		-13.2397	23.1794
-0.3448	1.05259		-13.2361	20.5594
-0.34448	1.75982		-13.2324	17.9393
-0.34416	1.96988		-13.2288	20.9165
-0.34384	2.11865		-13.2251	23.8937
-0.34352	2.43163		-13.2215	14.4456
-0.3432	2.54824		-13.2178	4.99751
-0.34288	2.30725		-13.2142	-10.4288
-0.34256	2.15933		-13.2105	-14.602
-0.34224	2.30792		-13.2069	-8.22545
-0.34192	2.12029		-13.2033	-1.84887
-0.34159	1.1323		-13.1996	-4.2995
-0.34127	0.08697		-13.196	-6.75013
-0.34095	0.01502		-13.1923	-9.20075
-0.34063	0.61605		-13.1887	-11.6514
-0.34031	0.61203		-13.185	-5.31052
-0.33999	-0.41584		-13.1814	1.03034
-0.33967	-1.62062		-13.1777	4.32349
-0.33935	-2.30559		-13.1741	-3.63648
-0.33903	-2.57969		-13.1704	-7.69888
-0.33871	-2.41948		-13.1668	-11.7613
-0.33838	-1.31704		-13.1631	-3.39837
-0.33806	0.61635		-13.1595	4.96454
-0.33774	2.24329		-13.1559	-4.0211
-0.33742	2.73704		-13.1522	-13.0067
-0.3371	2.49395		-13.1486	-18.9447
-0.33678	2.15054		-13.1449	-13.6295
-0.33646	1.57619		-13.1413	-12.6514
-0.33614	0.53143		-13.1376	-11.6734
-0.33582	-0.50555		-13.134	-4.36543
-0.3355	-1.00292		-13.1303	2.9425
-0.33518	-1.21564		-13.1267	7.7888
-0.33485	-1.56429		-13.1231	12.6351
-0.33453	-1.75242		-13.1194	24.5146
-0.33421	-1.2887		-13.1158	25.141
-0.33389	-0.37972		-13.1121	13.8989
-0.33357	0.43968		-13.1085	13.9099
-0.33325	1.05601		-13.1048	26.3462
-0.33293	1.43766		-13.1012	27.5294
-0.33261	1.12947		-13.0976	15.4667
-0.33229	-0.07857		-13.0939	3.40405
-0.33197	-1.49443		-13.0903	-3.03206
-0.33164	-2.39365		-13.0866	9.28703
-0.33132	-3.03703		-13.083	5.90596
-0.331	-3.90412		-13.0793	2.5249
-0.33068	-4.45609		-13.0757	-5.31052
-0.33036	-3.79795		-13.072	-13.1459
-0.33004	-2.23366		-13.0684	-7.61829
-0.32972	-0.96883		-13.0647	-2.09064
-0.3294	-0.39712		-13.0611	16.5656
-0.32908	0.17757		-13.0574	35.2219
-0.32876	1.12478		-13.0538	38.6396
-0.32843	1.91466		-13.0502	42.0573
-0.32811	2.13222		-13.0465	32.3464
-0.32779	2.07186		-13.0429	22.6354
-0.32747	2.03591		-13.0392	13.0417
-0.32715	1.83691		-13.0356	3.44801
-0.32683	1.29177		-13.0319	10.734
-0.32651	0.59082		-13.0283	18.0199
-0.32619	-0.01006		-13.0246	11.1516
-0.32587	-0.33249		-13.021	4.2832
-0.32555	-0.10271		-13.0174	-2.58516
-0.32523	0.72802		-13.0137	-9.45351
-0.3249	1.50247		-13.0101	-4.83431
-0.32458	1.43169		-13.0064	-0.21512
-0.32426	0.71372		-13.0028	4.40408
-0.32394	0.33772		-12.9991	9.02328
-0.32362	0.66656		-12.9955	9.657
-0.3233	0.99672		-12.9918	10.2907
-0.32298	0.74342		-12.9882	20.302
-0.32266	0.30736		-12.9846	30.3133
-0.32234	0.39181		-12.9809	24.5
-0.32202	1.03837		-12.9773	18.6866
-0.32169	1.72229		-12.9736	18.4998
-0.32137	1.99057		-12.97	18.313
-0.32105	1.73933		-12.9663	17.3239
-0.32073	1.21309		-12.9627	16.3349
-0.32041	0.91025		-12.959	24.7234
-0.32009	1.16097		-12.9554	33.112
-0.31977	1.70236		-12.9518	38.3356
-0.31945	1.98646		-12.9481	43.5592
-0.31913	1.86005		-12.9445	43.1562
-0.31881	1.53138		-12.9408	42.7533
-0.31849	1.00306		-12.9372	41.2954
-0.31816	0.14695		-12.9335	39.8375
-0.31784	-0.6517		-12.9299	38.3795
-0.31752	-0.60847		-12.9262	36.9216
-0.3172	0.51665		-12.9226	33.3537
-0.31688	2.07459		-12.919	29.7858
-0.31656	3.25014		-12.9153	26.218
-0.31624	3.73078		-12.9117	22.6501
-0.31592	3.67319		-12.908	22.7307
-0.3156	3.5057		-12.9044	22.8113
-0.31528	3.72201		-12.9007	32.2694
-0.31495	4.32465		-12.8971	41.7276
-0.31463	4.54222		-12.8934	35.4783
-0.31431	3.72504		-12.8898	29.2291
-0.31399	2.43083		-12.8861	22.9798
-0.31367	1.86211		-12.8825	16.7305
-0.31335	2.25203		-12.8788	14.9942
-0.31303	2.67587		-12.8752	13.2578
-0.31271	2.5468		-12.8716	17.1481
-0.31239	2.32833		-12.8679	21.0383
-0.31207	2.46541		-12.8643	24.3424
-0.31174	2.55971		-12.8606	27.6466
-0.31142	2.14342		-12.857	17.8221
-0.3111	1.54445		-12.8533	7.9976
-0.31078	1.399		-12.8497	8.91338
-0.31046	1.81574		-12.846	9.82916
-0.31014	2.45567		-12.8424	16.3715
-0.30982	2.94335		-12.8388	22.9138
-0.3095	2.85312		-12.8351	12.3421
-0.30918	1.8708		-12.8315	1.77029
-0.30886	0.38034		-12.8278	4.32716
-0.30854	-0.65316		-12.8242	6.88401
-0.30821	-0.77778		-12.8205	8.4445
-0.30789	-0.48286		-12.8169	10.005
-0.30757	-0.20563		-12.8133	3.36009
-0.30725	0.33516		-12.8096	-3.28481
-0.30693	1.24343		-12.806	2.84725
-0.30661	1.63608		-12.8023	27.7345
-0.30629	0.62403		-12.7987	54.0284
-0.30597	-1.30243		-12.795	69.0692
-0.30565	-2.7621		-12.7914	59.6989
-0.30533	-3.19077		-12.7877	50.3286
-0.305	-3.27692		-12.7841	40.255
-0.30468	-3.7278		-12.7804	30.1815
-0.30436	-4.34598		-12.7768	30.306
-0.30404	-4.53449		-12.7731	30.4306
-0.30372	-4.19016		-12.7695	24.9286
-0.3034	-3.76838		-12.7659	19.4265
-0.30308	-3.68384		-12.7622	21.6024
-0.30276	-3.89334		-12.7586	23.7783
-0.30244	-4.04317		-12.7549	20.3277
-0.30212	-3.88054		-12.7513	16.877
-0.3018	-3.3946		-12.7476	13.1919
-0.30147	-2.57024		-12.744	9.50681
-0.30115	-1.28705		-12.7403	15.1993
-0.30083	0.29342		-12.7367	20.8918
-0.30051	1.50568		-12.7331	29.2327
-0.30019	1.78849		-12.7294	37.5737
-0.29987	1.38569		-12.7258	29.0349
-0.29955	0.97201		-12.7221	20.4962
-0.29923	0.72925		-12.7185	20.9834
-0.29891	0.39141		-12.7148	21.4706
-0.29859	0.07685		-12.7112	16.3312
-0.29826	0.26446		-12.7075	11.1919
-0.29794	0.85894		-12.7039	10.8585
-0.29762	1.12169		-12.7003	10.5252
-0.2973	0.77668		-12.6966	10.1918
-0.29698	0.37814		-12.693	9.85847
-0.29666	0.27294		-12.6893	10.2285
-0.29634	0.08127		-12.6857	10.5984
-0.29602	-0.32911		-12.682	10.9684
-0.2957	-0.26535		-12.6784	11.3384
-0.29538	0.66699		-12.6747	27.87
-0.29505	1.63105		-12.6711	44.4017
-0.29473	1.62861		-12.6675	55.3068
-0.29441	0.94035		-12.6638	66.212
-0.29409	0.58144		-12.6602	60.0029
-0.29377	0.75908		-12.6565	53.794
-0.29345	0.86955		-12.6529	47.585
-0.29313	0.76996		-12.6492	41.376
-0.29281	0.96832		-12.6456	34.8153
-0.29249	1.48573		-12.6419	28.2547
-0.29217	1.5008		-12.6383	34.8227
-0.29185	0.49285		-12.6347	41.3906
-0.29152	-0.90402		-12.631	36.0022
-0.2912	-1.60565		-12.6274	30.6137
-0.29088	-1.28544		-12.6237	30.8518
-0.29056	-0.55377		-12.6201	31.0899
-0.29024	-0.12144		-12.6164	33.3208
-0.28992	-0.06767		-12.6128	35.5516
-0.2896	0.01737		-12.6091	49.0356
-0.28928	0.26594		-12.6055	43.7643
-0.28896	0.1475		-12.6018	30.5221
-0.28864	-0.86222		-12.5982	28.5331
-0.28831	-2.33298		-12.5945	19.0419
-0.28799	-3.12486		-12.5909	9.55077
-0.28767	-2.7426		-12.5873	-11.7796
-0.28735	-1.91563		-12.5836	-33.11
-0.28703	-1.50583		-12.58	-33.1063
-0.28671	-1.37331		-12.5763	-14.3474
-0.28639	-0.85647		-12.5727	3.59087
-0.28607	0.03414		-12.569	21.5292
-0.28575	0.60034		-12.5654	27.5111
-0.28543	0.5045		-12.5617	33.4929
-0.28511	0.2175		-12.5581	40.7203
-0.28478	0.35748		-12.5545	47.9476
-0.28446	1.01728		-12.5508	42.0463
-0.28414	1.86422		-12.5472	36.145
-0.28382	2.62493		-12.5435	33.5259
-0.2835	3.32607		-12.5399	30.9068
-0.28318	4.09982		-12.5362	28.2876
-0.28286	4.7702		-12.5326	25.6685
-0.28254	4.76733		-12.5289	27.3865
-0.28222	3.73274		-12.5253	29.1045
-0.2819	2.17223		-12.5217	30.8225
-0.28157	1.09489		-12.518	32.5405
-0.28125	0.94265		-12.5144	28.1631
-0.28093	1.29971		-12.5107	23.7857
-0.28061	1.70101		-12.5071	19.4082
-0.28029	2.13438		-12.5034	15.0308
-0.27997	2.5883		-12.4998	20.6976
-0.27965	2.78873		-12.4961	26.3645
-0.27933	2.72553		-12.4925	24.5293
-0.27901	2.80758		-12.4888	33.9472
-0.27869	3.11775		-12.4852	57.3142
-0.27836	3.15306		-12.4816	61.9261
-0.27804	2.69996		-12.4779	49.6583
-0.27772	2.21361		-12.4743	37.3905
-0.2774	1.81422		-12.4706	31.6284
-0.27708	0.78206		-12.467	25.8663
-0.27676	-1.11823		-12.4633	20.1042
-0.27644	-2.59151		-12.4597	14.3421
-0.27612	-2.18704		-12.456	12.5655
-0.2758	-0.24817		-12.4524	10.7889
-0.27548	1.58601		-12.4488	9.01229
-0.27516	2.48553		-12.4451	7.23567
-0.27483	2.92174		-12.4415	7.12944
-0.27451	3.2794		-12.4378	7.02322
-0.27419	3.21069		-12.4342	16.2946
-0.27387	2.51974		-12.4305	25.5659
-0.27355	1.68527		-12.4269	30.969
-0.27323	1.19918		-12.4232	36.3721
-0.27291	1.06802		-12.4196	32.3977
-0.27259	1.1261		-12.416	28.4232
-0.27227	1.23982		-12.4123	33.0936
-0.27195	1.15926		-12.4087	37.7641
-0.27162	0.77127		-12.405	33.057
-0.2713	0.46326		-12.4014	28.3499
-0.27098	0.59337		-12.3977	33.6065
-0.27066	0.71247		-12.3941	38.8631
-0.27034	0.104		-12.3904	35.4454
-0.27002	-0.9569		-12.3868	32.0277
-0.2697	-1.3668		-12.3832	27.8591
-0.26938	-0.70085		-12.3795	34.9435
-0.26906	0.31589		-12.3759	46.2479
-0.26874	1.01441		-12.3722	38.7971
-0.26841	1.58525		-12.3686	34.9802
-0.26809	2.37766		-12.3649	31.1632
-0.26777	3.19025		-12.3613	26.174
-0.26745	3.67414		-12.3576	21.1849
-0.26713	3.82134		-12.354	15.2872
-0.26681	3.67598		-12.3504	9.38959
-0.26649	3.11106		-12.3467	3.49197
-0.26617	2.25439		-12.3431	-2.40566
-0.26585	1.67133		-12.3394	10.3347
-0.26553	1.79384		-12.3358	23.075
-0.26521	2.49021		-12.3321	35.8154
-0.26488	3.32443		-12.3285	48.5557
-0.26456	3.83628		-12.3248	49.5887
-0.26424	3.57755		-12.3212	50.6217
-0.26392	2.48623		-12.3175	42.2771
-0.2636	1.32186		-12.3139	33.9325
-0.26328	1.0661		-12.3102	26.7601
-0.26296	1.69628		-12.3066	19.5877
-0.26264	2.1603		-12.303	25.544
-0.26232	1.73285		-12.2993	31.5002
-0.262	0.74606		-12.2957	30.4232
-0.26167	-0.17976		-12.292	29.3463
-0.26135	-0.87603		-12.2884	28.2693
-0.26103	-1.32511		-12.2847	27.1924
-0.26071	-1.37929		-12.2811	24.3571
-0.26039	-1.15425		-12.2774	21.5219
-0.26007	-1.03191		-12.2738	31.8152
-0.25975	-0.91852		-12.2702	42.1086
-0.25943	-0.21005		-12.2665	42.387
-0.25911	1.10926		-12.2629	42.6654
-0.25879	2.08418		-12.2592	37.3172
-0.25847	2.00042		-12.2556	31.9691
-0.25814	1.27618		-12.2519	36.7018
-0.25782	0.63593		-12.2483	41.4346
-0.2575	0.13982		-12.2446	40.5408
-0.25718	-0.35395		-12.241	39.647
-0.25686	-0.53714		-12.2373	51.0027
-0.25654	-0.26043		-12.2337	62.3583
-0.25622	-0.1289		-12.2301	53.0833
-0.2559	-0.60102		-12.2264	43.8083
-0.25558	-1.0628		-12.2228	42.2698
-0.25526	-0.78144		-12.2191	40.7313
-0.25493	-0.29114		-12.2155	33.5662
-0.25461	-0.68908		-12.2118	26.4011
-0.25429	-1.80954		-12.2082	27.1191
-0.25397	-2.29473		-12.2045	27.8371
-0.25365	-1.51063		-12.2009	19.1775
-0.25333	-0.32856		-12.1973	10.5178
-0.25301	0.17512		-12.1936	10.8841
-0.25269	-0.14333		-12.19	11.2505
-0.25237	-0.88823		-12.1863	11.6168
-0.25205	-1.7521		-12.1827	11.9831
-0.25172	-2.38842		-12.179	-1.30673
-0.2514	-2.44424		-12.1754	-14.5965
-0.25108	-2.17131		-12.1717	-14.7577
-0.25076	-2.35458		-12.1681	-14.9189
-0.25044	-3.1637		-12.1645	-9.80517
-0.25012	-3.65139		-12.1608	-4.69145
-0.2498	-2.90701		-12.1572	6.04882
-0.24948	-1.22307		-12.1535	16.7891
-0.24916	0.41152		-12.1499	22.9578
-0.24884	1.52577		-12.1462	29.1265
-0.24852	2.26152		-12.1426	32.9508
-0.24819	2.6473		-12.1389	25.522
-0.24787	2.54912		-12.1353	12.2322
-0.24755	2.19894		-12.1317	10.1955
-0.24723	2.00506		-12.128	18.0053
-0.24691	1.79842		-12.1244	25.815
-0.24659	0.98883		-12.1207	38.9583
-0.24627	-0.32096		-12.1171	52.1016
-0.24595	-1.06412		-12.1134	55.8673
-0.24563	-0.46339		-12.1098	59.633
-0.24531	0.94836		-12.1061	48.9806
-0.24498	2.05453		-12.1025	38.3283
-0.24466	2.48653		-12.0989	27.6759
-0.24434	2.64193		-12.0952	17.0235
-0.24402	2.70013		-12.0916	13.3018
-0.2437	2.43511		-12.0879	9.58007
-0.24338	2.01373		-12.0843	-2.81593
-0.24306	2.16674		-12.0806	-15.2119
-0.24274	3.20888		-12.077	-12.8382
-0.24242	4.41234		-12.0733	0.78858
-0.2421	4.7327		-12.0697	17.4631
-0.24178	3.80922		-12.0661	34.1376
-0.24145	2.01444		-12.0624	28.2767
-0.24113	0.01003		-12.0588	22.4156
-0.24081	-1.38583		-12.0551	16.5547
-0.24049	-1.45057		-12.0515	10.6937
-0.24017	-0.3271		-12.0478	7.76316
-0.23985	0.77344		-12.0442	4.83266
-0.23953	0.79324		-12.0405	1.90217
-0.23921	0.07809		-12.0369	-1.02833
-0.23889	-0.16943		-12.0332	-1.50454
-0.23857	0.52248		-12.0296	-1.98074
-0.23824	1.5465		-12.0259	-2.45695
-0.23792	2.29274		-12.0223	-2.93315
-0.2376	2.73313		-12.0187	-3.40936
-0.23728	2.85621		-12.015	-3.88557
-0.23696	2.37584		-12.0114	-4.36177
-0.23664	1.32105		-12.0077	-4.83798
-0.23632	0.25039		-12.0041	-7.68789
-0.236	-0.50562		-12.0004	-10.5378
-0.23568	-1.23149		-11.9968	-13.3877
-0.23536	-2.09301		-11.9931	-16.2376
-0.23503	-2.60553		-11.9895	-14.8676
-0.23471	-2.35666		-11.9859	-13.4976
-0.23439	-1.76838		-11.9822	-12.1276
-0.23407	-1.50537		-11.9786	-10.7576
-0.23375	-1.43558		-11.9749	-7.76115
-0.23343	-0.90829		-11.9713	-4.76472
-0.23311	0.02555		-11.9676	-1.76828
-0.23279	0.40611		-11.964	1.22816
-0.23247	-0.3559		-11.9603	-3.16027
-0.23215	-1.49828		-11.9567	-7.54869
-0.23183	-1.68655		-11.953	-11.9371
-0.2315	-0.66161		-11.9494	-16.3255
-0.23118	0.35577		-11.9458	-16.6112
-0.23086	0.11382		-11.9421	-16.897
-0.23054	-1.12742		-11.9385	-8.50842
-0.23022	-1.95062		-11.9348	-0.11987
-0.2299	-1.59452		-11.9312	0.7666
-0.22958	-0.79179		-11.9275	-9.60004
-0.22926	-0.57047		-11.9239	-19.2633
-0.22894	-0.86979		-11.9202	-28.9267
-0.22862	-0.92097		-11.9166	-25.0731
-0.22829	-0.49514		-11.913	-21.2195
-0.22797	0.01137		-11.9093	-17.3658
-0.22765	0.43232		-11.9057	-13.5122
-0.22733	0.87285		-11.902	-9.89309
-0.22701	1.03713		-11.8984	-6.27392
-0.22669	0.47769		-11.8947	-12.0323
-0.22637	-0.41413		-11.8911	-17.7908
-0.22605	-0.61952		-11.8874	-14.9335
-0.22573	0.1075		-11.8838	-12.0763
-0.22541	0.96643		-11.8802	-9.21907
-0.22509	1.48248		-11.8765	-6.36184
-0.22476	2.11792		-11.8729	-0.5741
-0.22444	3.05179		-11.8692	5.21363
-0.22412	3.39266		-11.8656	9.12585
-0.2238	2.39714		-11.8619	24.2912
-0.22348	0.69915		-11.8583	41.3906
-0.22316	-0.51046		-11.8546	39.7349
-0.22284	-0.92684		-11.851	26.1227
-0.22252	-0.94621		-11.8474	23.7637
-0.2222	-0.61361		-11.8437	35.2366
-0.22188	0.28849		-11.8401	46.7095
-0.22155	1.42837		-11.8364	52.087
-0.22123	2.09234		-11.8328	46.2113
-0.22091	2.02519		-11.8291	24.3351
-0.22059	1.44794		-11.8255	2.45896
-0.22027	0.48569		-11.8218	-2.06866
-0.21995	-0.74861		-11.8182	4.65684
-0.21963	-1.76875		-11.8146	6.81075
-0.21931	-2.15416		-11.8109	8.96467
-0.21899	-2.20147		-11.8073	11.1186
-0.21867	-2.4695		-11.8036	13.2725
-0.21834	-2.88222		-11.8	3.66779
-0.21802	-2.9699		-11.7963	-17.19
-0.2177	-2.75958		-11.7927	-24.9192
-0.21738	-2.62297		-11.789	-21.3953
-0.21706	-2.39405		-11.7854	-14.472
-0.21674	-1.51657		-11.7817	-7.54869
-0.21642	-0.10186		-11.7781	0.78125
-0.2161	0.95438		-11.7744	-2.14192
-0.21578	1.03963		-11.7708	-9.46084
-0.21546	0.3859		-11.7672	-16.7798
-0.21514	-0.46129		-11.7635	-11.6734
-0.21481	-1.07828		-11.7599	-6.56697
-0.21449	-1.06191		-11.7562	-3.45332
-0.21417	-0.25575		-11.7526	-0.33966
-0.21385	0.76002		-11.7489	2.77399
-0.21353	1.07397		-11.7453	5.88764
-0.21321	0.55766		-11.7416	1.82158
-0.21289	0.02389		-11.738	-2.24448
-0.21257	0.11972		-11.7344	3.06704
-0.21225	0.62153		-11.7307	8.37857
-0.21193	0.97276		-11.7271	6.0708
-0.2116	0.95584		-11.7234	3.76303
-0.21128	0.66268		-11.7198	7.08183
-0.21096	0.33241		-11.7161	10.4006
-0.21064	0.35203		-11.7125	13.778
-0.21032	0.85725		-11.7088	17.1554
-0.21	1.21793		-11.7052	11.1552
-0.20968	0.57042		-11.7016	5.15502
-0.20936	-0.92912		-11.6979	12.5179
-0.20904	-2.02208		-11.6943	19.8808
-0.20872	-1.78057		-11.6906	21.6171
-0.2084	-0.54109		-11.687	23.3534
-0.20807	0.79255		-11.6833	27.6612
-0.20775	1.65385		-11.6797	31.9691
-0.20743	1.7157		-11.676	26.8993
-0.20711	0.73295		-11.6724	21.8296
-0.20679	-0.90318		-11.6687	21.9175
-0.20647	-2.12745		-11.6651	22.0054
-0.20615	-2.43662		-11.6615	22.7966
-0.20583	-2.62185		-11.6578	12.3347
-0.20551	-3.48584		-11.6542	6.15139
-0.20519	-4.3244		-11.6505	-0.03196
-0.20486	-3.72303		-11.6469	3.63117
-0.20454	-1.73046		-11.6432	18.5474
-0.20422	-0.18987		-11.6396	26.7821
-0.2039	-0.63507		-11.6359	35.0168
-0.20358	-2.59268		-11.6323	34.5772
-0.20326	-4.30952		-11.6287	34.1376
-0.20294	-4.58399		-11.625	30.0496
-0.20262	-3.46915		-11.6214	25.9616
-0.2023	-1.64888		-11.6177	21.8735
-0.20198	0.25423		-11.6141	17.7855
-0.20165	1.81997		-11.6104	6.54701
-0.20133	2.77459		-11.6068	-4.69145
-0.20101	3.02753		-11.6031	0.24644
-0.20069	2.68195		-11.5995	5.18433
-0.20037	1.94331		-11.5959	8.48113
-0.20005	1.05014		-11.5922	0.52483
-0.19973	0.27667		-11.5886	1.24281
-0.19941	-0.09735		-11.5849	13.2139
-0.19909	0.07851		-11.5813	21.1995
-0.19877	0.66599		-11.5776	17.932
-0.19845	1.25141		-11.574	9.74125
-0.19812	1.43508		-11.5703	12.8036
-0.1978	1.20525		-11.5667	20.3606
-0.19748	0.98843		-11.5631	27.9177
-0.19716	1.22165		-11.5594	33.1303
-0.19684	1.85411		-11.5558	27.0898
-0.19652	2.36538		-11.5521	15.3055
-0.1962	2.33307		-11.5485	3.52127
-0.19588	1.88743		-11.5448	0.41128
-0.19556	1.47897		-11.5412	-2.69872
-0.19524	1.26932		-11.5375	-1.41296
-0.19491	0.99851		-11.5339	-0.12721
-0.19459	0.52651		-11.5303	1.15855
-0.19427	0.20069		-11.5266	2.44431
-0.19395	0.40763		-11.523	1.034
-0.19363	0.97278		-11.5193	-0.3763
-0.19331	1.41866		-11.5157	-1.7866
-0.19299	1.73284		-11.512	-3.1969
-0.19267	2.36844		-11.5084	-0.83785
-0.19235	3.41071		-11.5047	1.5212
-0.19203	4.30021		-11.5011	3.88026
-0.19171	4.6437		-11.4974	6.2393
-0.19138	4.78344		-11.4938	3.32346
-0.19106	5.13065		-11.4901	0.40762
-0.19074	5.36477		-11.4865	-3.21155
-0.19042	4.87587		-11.4829	-6.83072
-0.1901	3.76205		-11.4792	-6.40579
-0.18978	2.76568		-11.4756	-17.234
-0.18946	2.26738		-11.4719	-44.2385
-0.18914	1.88813		-11.4683	-59.9899
-0.18882	1.16285		-11.4646	-60.62
-0.1885	0.17232		-11.461	-49.9969
-0.18817	-0.6182		-11.4573	-31.8718
-0.18785	-0.85556		-11.4537	-13.7467
-0.18753	-0.54751		-11.4501	-4.82699
-0.18721	-0.02497		-11.4464	4.09271
-0.18689	0.30679		-11.4428	7.38586
-0.18657	0.28366		-11.4391	10.679
-0.18625	-0.03471		-11.4355	13.7377
-0.18593	-0.70055		-11.4318	16.7964
-0.18561	-1.78929		-11.4282	19.8551
-0.18529	-2.77197		-11.4245	22.9138
-0.18496	-2.57961		-11.4209	12.9611
-0.18464	-0.89166		-11.4173	3.00843
-0.18432	1.09801		-11.4136	-6.24095
-0.184	1.99319		-11.41	-15.4903
-0.18368	1.98938		-11.4063	-12.5488
-0.18336	2.47587		-11.4027	1.64575
-0.18304	4.00516		-11.399	15.8404
-0.18272	5.66391		-11.3954	18.7818
-0.1824	6.52129		-11.3917	25.7198
-0.18208	6.65181		-11.3881	32.6578
-0.18176	6.41256		-11.3844	38.8924
-0.18143	5.69293		-11.3808	45.127
-0.18111	4.4312		-11.3772	45.2662
-0.18079	3.11148		-11.3735	45.4054
-0.18047	2.15509		-11.3699	45.5446
-0.18015	1.39867		-11.3662	45.6838
-0.17983	0.68266		-11.3626	35.156
-0.17951	0.35847		-11.3589	24.6282
-0.17919	0.65127		-11.3553	14.8037
-0.17887	1.06986		-11.3516	4.97919
-0.17855	1.05904		-11.348	-0.50816
-0.17822	0.7694		-11.3444	5.25759
-0.1779	0.59202		-11.3407	11.7267
-0.17758	0.41474		-11.3371	6.94263
-0.17726	0.00747		-11.3334	-0.25907
-0.17694	-0.30345		-11.3298	3.79234
-0.17662	-0.09114		-11.3261	16.518
-0.1763	0.39108		-11.3225	17.9906
-0.17598	0.65942		-11.3188	11.7267
-0.17566	0.91962		-11.3152	5.46272
-0.17534	1.6419		-11.3116	-2.20786
-0.17502	2.37103		-11.3079	1.37468
-0.17469	1.94106		-11.3043	-0.66934
-0.17437	0.04899		-11.3006	-2.71336
-0.17405	-2.15635		-11.297	-4.05407
-0.17373	-3.30401		-11.2933	-5.39477
-0.17341	-3.03893		-11.2897	-0.28838
-0.17309	-1.89276		-11.286	4.81802
-0.17277	-0.58608		-11.2824	9.22109
-0.17245	0.23892		-11.2788	13.6242
-0.17213	0.19692		-11.2751	7.60931
-0.17181	-0.43181		-11.2715	-9.65865
-0.17148	-0.75976		-11.2678	-19.8934
-0.17116	-0.13135		-11.2642	-30.1282
-0.17084	1.22591		-11.2605	-27.4688
-0.17052	2.53101		-11.2569	-13.5562
-0.1702	3.17401		-11.2532	-1.05031
-0.16988	2.99131		-11.2496	11.4556
-0.16956	2.20001		-11.246	18.3936
-0.16924	1.36251		-11.2423	14.0784
-0.16892	1.15089		-11.2387	3.66779
-0.1686	1.77569		-11.235	-6.7428
-0.16827	2.7117		-11.2314	-13.8712
-0.16795	3.22135		-11.2277	-9.74656
-0.16763	3.10335		-11.2241	-5.62189
-0.16731	2.77244		-11.2204	-12.7503
-0.16699	2.69346		-11.2168	-19.9264
-0.16667	2.93197		-11.2131	-27.1024
-0.16635	3.26236		-11.2095	-34.2785
-0.16603	3.58598		-11.2058	-41.4545
-0.16571	4.14488		-11.2022	-38.4325
-0.16539	5.21399		-11.1986	-24.1573
-0.16507	6.49528		-11.1949	-9.8821
-0.16474	6.98233		-11.1913	-6.86002
-0.16442	5.77719		-11.1876	-3.31046
-0.1641	3.13404		-11.184	0.23911
-0.16378	0.41582		-11.1803	15.5107
-0.16346	-1.13421		-11.1767	30.7822
-0.16314	-1.35557		-11.173	46.9915
-0.16282	-0.80331		-11.1694	51.9477
-0.1625	0.17011		-11.1658	38.8521
-0.16218	1.52162		-11.1621	25.7564
-0.16186	2.90176		-11.1585	20.7782
-0.16153	3.53474		-11.1548	15.8001
-0.16121	2.94279		-11.1512	10.8219
-0.16089	1.50165		-11.1475	5.84369
-0.16057	0.06781		-11.1439	7.3126
-0.16025	-0.76947		-11.1402	8.78151
-0.15993	-0.93167		-11.1366	10.2504
-0.15961	-0.59562		-11.133	11.7193
-0.15929	0.01691		-11.1293	14.8293
-0.15897	0.67143		-11.1257	17.9393
-0.15865	1.18812		-11.122	21.0493
-0.15833	1.50704		-11.1184	24.1593
-0.158	1.63173		-11.1147	31.7236
-0.15768	1.64679		-11.1111	39.288
-0.15736	1.8877		-11.1074	53.1822
-0.15704	2.79123		-11.1038	55.8233
-0.15672	4.2205		-11.1001	53.7793
-0.1564	5.16998		-11.0965	51.7353
-0.15608	4.69112		-11.0929	48.9879
-0.15576	3.09651		-11.0892	46.2406
-0.15544	1.69407		-11.0856	39.2734
-0.15512	1.24299		-11.0819	32.3061
-0.15479	1.27196		-11.0783	37.7641
-0.15447	1.09404		-11.0746	43.2222
-0.15415	0.76191		-11.071	43.9914
-0.15383	0.55024		-11.0673	33.5076
-0.15351	0.20177		-11.0637	13.1773
-0.15319	-0.55566		-11.0601	-7.15307
-0.15287	-1.2055		-11.0564	-13.6515
-0.15255	-1.01079		-11.0528	-8.89671
-0.15223	-0.12305		-11.0491	1.48457
-0.15191	0.7123		-11.0455	0.61275
-0.15158	1.33709		-11.0418	-10.677
-0.15126	2.11345		-11.0382	-21.9667
-0.15094	2.77864		-11.0345	-20.8312
-0.15062	2.50942		-11.0309	-19.6956
-0.1503	1.3461		-11.0273	-26.9999
-0.14998	0.41639		-11.0236	-34.3041
-0.14966	0.24208		-11.02	-35.9818
-0.14934	-0.12782		-11.0163	-37.6596
-0.14902	-1.51891		-11.0127	-30.8974
-0.1487	-3.04272		-11.009	-24.1353
-0.14838	-3.1588		-11.0054	-11.7466
-0.14805	-1.83677		-11.0017	0.64205
-0.14773	-0.58665		-10.9981	1.0743
-0.14741	-0.47607		-10.9945	1.50655
-0.14709	-1.04445		-10.9908	0.06328
-0.14677	-1.24426		-10.9872	-12.6331
-0.14645	-0.7019		-10.9835	-23.3441
-0.14613	0.12709		-10.9799	-15.2998
-0.14581	0.47717		-10.9762	-5.38012
-0.14549	-0.22835		-10.9726	4.53962
-0.14517	-1.92642		-10.9689	-0.31036
-0.14484	-3.76245		-10.9653	-5.16033
-0.14452	-4.72093		-10.9617	-6.96259
-0.1442	-4.55162		-10.958	2.48827
-0.14388	-3.84574		-10.9544	15.1041
-0.14356	-3.21049		-10.9507	27.7199
-0.14324	-2.72117		-10.9471	31.1925
-0.14292	-2.22574		-10.9434	23.412
-0.1426	-1.77406		-10.9398	19.8515
-0.14228	-1.50327		-10.9361	27.544
-0.14196	-1.32101		-10.9325	34.5333
-0.14164	-0.95353		-10.9288	30.2694
-0.14131	-0.2827		-10.9252	28.4415
-0.14099	0.48427		-10.9215	26.6136
-0.14067	1.03214		-10.9179	30.4123
-0.14035	1.32782		-10.9143	22.9578
-0.14003	1.69061		-10.9106	10.1112
-0.13971	2.31606		-10.907	-2.73534
-0.13939	2.82863		-10.9033	-6.90764
-0.13907	2.64246		-10.8997	-11.0799
-0.13875	1.76724		-10.896	-10.0946
-0.13843	0.80607		-10.8924	-9.10918
-0.1381	0.04714		-10.8887	-13.7503
-0.13778	-0.8567		-10.8851	-18.3915
-0.13746	-1.98238		-10.8815	-21.6261
-0.13714	-2.56201		-10.8778	-24.8606
-0.13682	-1.9679		-10.8742	-27.3918
-0.1365	-0.81412		-10.8705	-29.923
-0.13618	-0.2479		-10.8669	-30.4798
-0.13586	-0.33538		-10.8632	-19.7835
-0.13554	-0.00848		-10.8596	-9.0872
-0.13522	1.34555		-10.8559	-9.64399
-0.13489	3.02181		-10.8523	-5.98087
-0.13457	3.92248		-10.8487	-2.31775
-0.13425	3.71213		-10.845	-8.73554
-0.13393	2.81024		-10.8414	-15.1533
-0.13361	1.77644		-10.8377	-14.7431
-0.13329	0.98885		-10.8341	-14.3328
-0.13297	0.49592		-10.8304	-7.82709
-0.13265	-0.07725		-10.8268	9.93173
-0.13233	-1.09864		-10.8231	23.7051
-0.13201	-2.19425		-10.8195	26.2253
-0.13169	-2.36386		-10.8158	15.148
-0.13136	-1.10816		-10.8122	4.07074
-0.13104	0.89798		-10.8086	-2.33607
-0.13072	2.51298		-10.8049	-8.74287
-0.1304	3.18529		-10.8013	-9.52311
-0.13008	3.09581		-10.7976	-10.3034
-0.12976	2.67339		-10.794	-11.7869
-0.12944	2.33267		-10.7903	-13.2705
-0.12912	2.3593		-10.7867	-20.3806
-0.1288	2.62421		-10.783	-27.4907
-0.12848	2.60421		-10.7794	-30.6447
-0.12815	2.02373		-10.7758	-33.7986
-0.12783	1.25345		-10.7721	-33.9049
-0.12751	0.72014		-10.7685	-22.758
-0.12719	0.20131		-10.7648	-5.75009
-0.12687	-0.77881		-10.7612	11.2578
-0.12655	-2.01865		-10.7575	15.8404
-0.12623	-2.73281		-10.7539	20.4229
-0.12591	-2.62895		-10.7502	17.3276
-0.12559	-2.294		-10.7466	14.2322
-0.12527	-2.27793		-10.743	5.51035
-0.12495	-2.3262		-10.7393	-3.21155
-0.12462	-1.93239		-10.7357	-15.9189
-0.1243	-1.23559		-10.732	-28.6263
-0.12398	-0.7682		-10.7284	-28.205
-0.12366	-0.4988		-10.7247	-27.7838
-0.12334	0.17222		-10.7211	-19.626
-0.12302	1.33284		-10.7174	-11.4682
-0.1227	2.13135		-10.7138	-8.93701
-0.12238	1.84965		-10.7102	-6.40579
-0.12206	0.95655		-10.7065	-0.59242
-0.12174	0.53203		-10.7029	5.22096
-0.12141	0.89776		-10.6992	-2.0943
-0.12109	1.45132		-10.6956	-9.40955
-0.12077	1.74784		-10.6919	-10.5122
-0.12045	1.98934		-10.6883	-11.6148
-0.12013	2.27236		-10.6846	0.41128
-0.11981	2.09358		-10.681	12.4373
-0.11949	1.07921		-10.6774	7.23201
-0.11917	-0.28788		-10.6737	2.02671
-0.11885	-1.19323		-10.6701	-16.3072
-0.11853	-1.38389		-10.6664	-34.6411
-0.1182	-1.02535		-10.6628	-38.9673
-0.11788	-0.03023		-10.6591	-43.2934
-0.11756	1.75103		-10.6555	-47.6196
-0.11724	3.77704		-10.6518	-51.9457
-0.11692	4.96428		-10.6482	-43.1433
-0.1166	4.75224		-10.6445	-34.3408
-0.11628	3.57077		-10.6409	-31.1648
-0.11596	2.1704		-10.6372	-27.9889
-0.11564	0.93346		-10.6336	-30.0842
-0.11532	-0.06447		-10.63	-32.1795
-0.115	-0.78541		-10.6263	-34.2748
-0.11467	-1.24603		-10.6227	-36.3701
-0.11435	-1.49198		-10.619	-25.3368
-0.11403	-1.40582		-10.6154	-14.3035
-0.11371	-0.82607		-10.6117	-16.3988
-0.11339	0.04775		-10.6081	-18.4941
-0.11307	0.69051		-10.6044	-14.8603
-0.11275	0.80919		-10.6008	-11.2265
-0.11243	0.5737		-10.5972	-7.59264
-0.11211	0.24293		-10.5935	-3.95882
-0.11179	-0.05442		-10.5899	-0.44223
-0.11146	-0.08178		-10.5862	3.07436
-0.11114	0.46909		-10.5826	6.59097
-0.11082	1.44781		-10.5789	10.1076
-0.1105	2.16588		-10.5753	1.7996
-0.11018	2.178		-10.5716	-6.50836
-0.10986	1.82716		-10.568	-14.8163
-0.10954	1.71177		-10.5643	-23.1243
-0.10922	1.9526		-10.5607	-20.4136
-0.1089	2.33103		-10.5571	-17.7029
-0.10858	2.76251		-10.5534	-9.36559
-0.10826	3.11056		-10.5498	-1.02833
-0.10793	2.82404		-10.5461	0.40762
-0.10761	1.46707		-10.5425	1.84356
-0.10729	-0.38696		-10.5388	-2.34705
-0.10697	-1.43486		-10.5352	-6.53767
-0.10665	-1.03834		-10.5315	2.04869
-0.10633	0.09596		-10.5279	10.635
-0.10601	0.84416		-10.5243	13.5949
-0.10569	0.87117		-10.5206	16.5547
-0.10537	0.63016		-10.517	5.12572
-0.10505	0.53696		-10.5133	-6.30322
-0.10472	0.59895		-10.5097	-17.7322
-0.1044	0.71672		-10.506	-29.1611
-0.10408	0.90601		-10.5024	-35.0807
-0.10376	1.16117		-10.4987	-41.0003
-0.10344	1.38076		-10.4951	-37.5423
-0.10312	1.49285		-10.4915	-34.0843
-0.1028	1.45893		-10.4878	-27.3442
-0.10248	1.16891		-10.4842	-20.6041
-0.10216	0.59453		-10.4805	-8.23736
-0.10184	0.04716		-10.4769	4.12935
-0.10151	-0.06228		-10.4732	9.22841
-0.10119	0.16873		-10.4696	14.3275
-0.10087	0.13789		-10.4659	10.0489
-0.10055	-0.41825		-10.4623	5.77042
-0.10023	-0.93032		-10.4587	3.16229
-0.09991	-0.70777		-10.455	0.55414
-0.09959	0.11432		-10.4514	11.0746
-0.09927	0.78713		-10.4477	21.5951
-0.09895	0.96764		-10.4441	27.4268
-0.09863	1.05741		-10.4404	33.2585
-0.0983	1.53724		-10.4368	29.7126
-0.09798	2.36415		-10.4331	26.1667
-0.09766	3.05523		-10.4295	20.6281
-0.09734	3.062		-10.4259	15.0894
-0.09702	2.13616		-10.4222	15.1773
-0.0967	0.67598		-10.4186	15.2652
-0.09638	-0.44049		-10.4149	10.4299
-0.09606	-0.79514		-10.4113	5.5946
-0.09574	-0.95334		-10.4076	-4.86728
-0.09542	-1.434		-10.404	-15.3292
-0.0951	-1.5087		-10.4003	-20.9044
-0.09477	-0.10735		-10.3967	-26.4797
-0.09445	2.12569		-10.3931	-18.9263
-0.09413	3.04693		-10.3894	-11.373
-0.09381	1.76413		-10.3858	-4.52295
-0.09349	-0.08585		-10.3821	2.32709
-0.09317	-0.5841		-10.3785	3.55058
-0.09285	0.13256		-10.3748	4.77406
-0.09253	0.83998		-10.3712	-5.13835
-0.09221	1.39518		-10.3675	-15.0508
-0.09189	2.36385		-10.3639	-15.5856
-0.09156	3.18905		-10.3602	-16.1204
-0.09124	2.57949		-10.3566	-8.68426
-0.09092	0.68984		-10.3529	-1.24812
-0.0906	-0.72395		-10.3493	0.56146
-0.09028	-0.61711		-10.3457	2.37105
-0.08996	0.23591		-10.342	-0.11255
-0.08964	0.80927		-10.3384	-2.59615
-0.08932	1.16906		-10.3347	-10.7063
-0.089	1.64604		-10.3311	-18.8164
-0.08868	1.81405		-10.3274	-29.9743
-0.08835	1.12616		-10.3238	-41.1322
-0.08803	-0.1967		-10.3201	-35.4104
-0.08771	-1.60485		-10.3165	-29.6886
-0.08739	-2.87352		-10.3129	-21.0363
-0.08707	-3.70173		-10.3092	-12.384
-0.08675	-3.39957		-10.3056	-13.1093
-0.08643	-1.81115		-10.3019	-13.8346
-0.08611	-0.04806		-10.2983	-13.3877
-0.08579	0.55888		-10.2946	-12.9408
-0.08547	0.00718		-10.291	-12.4939
-0.08515	-0.57298		-10.2873	-12.047
-0.08482	-0.47529		-10.2837	-8.37289
-0.0845	-0.09449		-10.28	-4.69878
-0.08418	-0.06652		-10.2764	-1.02467
-0.08386	-0.34754		-10.2728	2.64945
-0.08354	-0.39026		-10.2691	8.19907
-0.08322	0.03958		-10.2655	13.7487
-0.0829	0.49304		-10.2618	13.6718
-0.08258	0.3581		-10.2582	13.5949
-0.08226	-0.30904		-10.2545	8.24303
-0.08194	-0.72092		-10.2509	2.89121
-0.08161	-0.30298		-10.2472	7.38586
-0.08129	0.58019		-10.2436	23.1336
-0.08097	1.19755		-10.24	35.7165
-0.08065	1.43687		-10.2363	37.0462
-0.08033	1.66234		-10.2327	35.3282
-0.08001	1.85698		-10.229	33.6101
-0.07969	1.66391		-10.2254	32.5808
-0.07937	1.16782		-10.2217	20.2984
-0.07905	0.82944		-10.2181	14.3458
-0.07873	0.68524		-10.2144	8.39322
-0.07841	0.44203		-10.2108	7.24667
-0.07808	0.27657		-10.2072	6.10011
-0.07776	0.52078		-10.2035	4.95355
-0.07744	0.60485		-10.1999	3.80699
-0.07712	-0.3714		-10.1962	6.47008
-0.0768	-1.83135		-10.1926	9.13317
-0.07648	-2.01101		-10.1889	11.7963
-0.07616	-0.61664		-10.1853	14.4594
-0.07584	0.38408		-10.1816	15.7158
-0.07552	-0.40506		-10.178	16.9722
-0.0752	-1.68325		-10.1744	23.1519
-0.07487	-1.5364		-10.1707	29.3316
-0.07455	-0.38729		-10.1671	37.4161
-0.07423	-0.10621		-10.1634	34.2475
-0.07391	-0.97794		-10.1598	28.0312
-0.07359	-1.48155		-10.1561	21.8149
-0.07327	-0.82682		-10.1525	22.8662
-0.07295	0.07228		-10.1488	23.9175
-0.07263	0.2719		-10.1452	16.2946
-0.07231	-0.07213		-10.1416	8.67162
-0.07199	-0.55453		-10.1379	3.39306
-0.07166	-1.24913		-10.1343	9.36761
-0.07134	-2.19495		-10.1306	14.6388
-0.07102	-3.1166		-10.127	19.9101
-0.0707	-3.93228		-10.1233	21.7819
-0.07038	-4.70093		-10.1197	23.6538
-0.07006	-4.95339		-10.116	9.3493
-0.06974	-4.05717		-10.1124	-4.9552
-0.06942	-2.46416		-10.1087	-11.5818
-0.0691	-1.62107		-10.1051	-6.95526
-0.06878	-2.26599		-10.1015	-2.32874
-0.06846	-3.59357		-10.0978	-8.95533
-0.06813	-4.39408		-10.0942	-11.7136
-0.06781	-4.25371		-10.0905	-14.472
-0.06749	-3.3776		-10.0869	-12.3071
-0.06717	-2.07309		-10.0832	-10.1422
-0.06685	-0.83177		-10.0796	-4.28484
-0.06653	-0.23823		-10.0759	1.57249
-0.06621	-0.36175		-10.0723	1.80326
-0.06589	-0.72485		-10.0686	2.03404
-0.06557	-1.06795		-10.065	-1.9551
-0.06525	-1.53115		-10.0614	-5.94424
-0.06492	-1.93475		-10.0577	10.6973
-0.0646	-1.6842		-10.0541	27.3389
-0.06428	-0.7496		-10.0504	33.7787
-0.06396	-0.00758		-10.0468	40.2184
-0.06364	-0.13447		-10.0431	41.0316
-0.06332	-0.72425		-10.0395	41.8449
-0.063	-0.94034		-10.0358	38.3209
-0.06268	-0.55788		-10.0322	34.797
-0.06236	0.0318		-10.0286	31.2731
-0.06204	0.41859		-10.0249	27.7492
-0.06172	0.43553		-10.0213	31.317
-0.06139	0.17144		-10.0176	34.8849
-0.06107	-0.0811		-10.014	25.3242
-0.06075	-0.22103		-10.0103	15.7634
-0.06043	-0.63398		-10.0067	-0.7133
-0.06011	-1.53283		-10.003	-17.19
-0.05979	-2.14315		-9.9994	-23.8203
-0.05947	-1.44878		-9.99575	-19.1974
-0.05915	0.206		-9.99211	-18.3549
-0.05883	1.33658		-9.98846	-28.7655
-0.05851	1.37975		-9.98482	-29.7985
-0.05818	1.34154		-9.98117	-19.5784
-0.05786	1.91842		-9.97753	-17.212
-0.05754	2.29888		-9.97388	-26.0987
-0.05722	1.71808		-9.97024	-34.2822
-0.0569	0.97593		-9.96659	-31.2125
-0.05658	1.15032		-9.96295	-11.2045
-0.05626	1.73313		-9.9593	8.80349
-0.05594	1.51377		-9.95566	19.4339
-0.05562	0.67933		-9.95201	11.3091
-0.0553	0.42593		-9.94837	7.16974
-0.05497	0.78247		-9.94473	3.03041
-0.05465	0.53689		-9.94108	10.8475
-0.05433	-0.53188		-9.93744	18.6646
-0.05401	-0.98114		-9.93379	9.30167
-0.05369	0.1433		-9.93015	-0.06126
-0.05337	1.80437		-9.9265	-8.72089
-0.05305	2.47889		-9.92286	-17.3805
-0.05273	2.19981		-9.91921	-12.4426
-0.05241	2.112		-9.91557	3.74838
-0.05209	2.60661		-9.91192	19.9394
-0.05177	2.94355		-9.90828	24.8773
-0.05144	2.53351		-9.90463	25.0678
-0.05112	1.69146		-9.90099	25.2582
-0.0508	1.01798		-9.89734	19.1188
-0.05048	0.69773		-9.8937	12.9794
-0.05016	0.65178		-9.89005	6.95728
-0.04984	0.91204		-9.88641	0.9351
-0.04952	1.46233		-9.88276	8.04156
-0.0492	1.92871		-9.87912	15.148
-0.04888	1.8325		-9.87547	23.0604
-0.04856	1.1777		-9.87183	30.9727
-0.04823	0.48734		-9.86818	32.7896
-0.04791	0.13604		-9.86454	23.3534
-0.04759	-0.05427		-9.86089	10.1662
-0.04727	-0.28442		-9.85725	8.23204
-0.04695	-0.14011		-9.8536	12.3933
-0.04663	0.95088		-9.84996	16.5547
-0.04631	2.66699		-9.84631	11.7486
-0.04599	3.8555		-9.84267	6.94263
-0.04567	3.89894		-9.83902	-3.48994
-0.04535	3.43732		-9.83538	-13.9225
-0.04503	3.32691		-9.83173	-8.76485
-0.0447	3.42021		-9.82809	-3.60717
-0.04438	2.97981		-9.82444	-11.5781
-0.04406	1.90342		-9.8208	-19.5491
-0.04374	0.80393		-9.81715	-19.5747
-0.04342	0.06907		-9.81351	-19.6004
-0.0431	-0.40387		-9.80986	-12.5928
-0.04278	-0.58396		-9.80622	-16.8384
-0.04246	-0.18661		-9.80257	-18.6223
-0.04214	0.68005		-9.79893	-9.15314
-0.04182	1.41358		-9.79529	-6.71716
-0.04149	1.7043		-9.79164	-4.28118
-0.04117	1.89036		-9.788	0.61641
-0.04085	2.30741		-9.78435	5.51401
-0.04053	2.81588		-9.78071	10.4116
-0.04021	3.22168		-9.77706	15.3092
-0.03989	3.58357		-9.77342	10.712
-0.03957	3.73222		-9.76977	6.11476
-0.03925	3.06278		-9.76613	1.51754
-0.03893	1.39354		-9.76248	-3.07968
-0.03861	-0.36523		-9.75884	-3.76468
-0.03828	-1.06737		-9.75519	-4.44968
-0.03796	-0.68039		-9.75155	0.49187
-0.03764	-0.18172		-9.7479	5.43342
-0.03732	-0.22023		-9.74426	8.14779
-0.037	-0.51175		-9.74061	10.8622
-0.03668	-0.59149		-9.73697	7.94998
-0.03636	-0.50901		-9.73332	5.0378
-0.03604	-0.5277		-9.72968	2.47728
-0.03572	-0.63341		-9.72603	-0.08324
-0.0354	-0.69265		-9.72239	14.2359
-0.03508	-0.77999		-9.71874	28.5551
-0.03475	-1.02542		-9.7151	31.9727
-0.03443	-1.36957		-9.71145	35.3904
-0.03411	-1.74239		-9.70781	33.1816
-0.03379	-2.23645		-9.70416	30.9727
-0.03347	-2.80932		-9.70052	27.5294
-0.03315	-3.06992		-9.69687	24.086
-0.03283	-2.74322		-9.69323	20.6427
-0.03251	-2.13026		-9.68958	17.1994
-0.03219	-1.66979		-9.68594	19.4998
-0.03187	-1.26985		-9.68229	21.8002
-0.03154	-0.6877		-9.67865	29.0239
-0.03122	-0.41721		-9.675	36.2476
-0.0309	-1.28615		-9.67136	34.1523
-0.03058	-2.91799		-9.66771	20.8039
-0.03026	-3.54602		-9.66407	4.40775
-0.02994	-2.1064		-9.66042	-11.9884
-0.02962	0.10157		-9.65678	-18.7725
-0.0293	0.78698		-9.65313	-25.5566
-0.02898	-0.56437		-9.64949	-19.2121
-0.02866	-2.24574		-9.64585	-12.8675
-0.02834	-2.59912		-9.6422	-25.8057
-0.02801	-1.71537		-9.63856	-38.7438
-0.02769	-0.61258		-9.63491	-38.0845
-0.02737	0.27027		-9.63127	-26.172
-0.02705	1.06722		-9.62762	-13.7906
-0.02673	1.6348		-9.62398	-12.6624
-0.02641	1.6061		-9.62033	-10.1275
-0.02609	1.1197		-9.61669	-7.59264
-0.02577	0.79961		-9.61304	-13.0873
-0.02545	0.99265		-9.6094	-18.582
-0.02513	1.51393		-9.60575	-14.2302
-0.0248	2.14534		-9.60211	1.37468
-0.02448	2.91793		-9.59846	16.3935
-0.02416	3.78855		-9.59482	20.1592
-0.02384	4.40117		-9.59117	11.0307
-0.02352	4.35977		-9.58753	1.90217
-0.0232	3.59835		-9.58388	2.12928
-0.02288	2.44551		-9.58024	13.6095
-0.02256	1.42886		-9.57659	18.7599
-0.02224	0.90628		-9.57295	23.9102
-0.02192	0.68084		-9.5693	26.4817
-0.02159	0.122		-9.56566	29.0532
-0.02127	-1.01758		-9.56201	31.6247
-0.02095	-2.03754		-9.55837	34.1962
-0.02063	-1.99963		-9.55472	30.4379
-0.02031	-1.02229		-9.55108	26.6795
-0.01999	-0.34323		-9.54743	13.5436
-0.01967	-0.85417		-9.54379	0.40762
-0.01935	-2.00225		-9.54014	-1.12357
-0.01903	-2.54073		-9.5365	-2.65476
-0.01871	-2.08951		-9.53285	1.44061
-0.01839	-1.45113		-9.52921	5.53599
-0.01806	-1.43212		-9.52556	12.8256
-0.01774	-1.85389		-9.52192	20.1152
-0.01742	-1.9566		-9.51827	13.8073
-0.0171	-1.48684		-9.51463	-3.75369
-0.01678	-1.02094		-9.51098	-24.3624
-0.01646	-1.22749		-9.50734	-33.718
-0.01614	-2.08977		-9.50369	-36.9782
-0.01582	-3.02196		-9.50005	-40.2384
-0.0155	-3.5868		-9.49641	-43.5865
-0.01518	-3.80014		-9.49276	-46.9346
-0.01485	-3.70762		-9.48912	-36.6852
-0.01453	-3.05359		-9.48547	-15.1826
-0.01421	-1.71881		-9.48183	7.14043
-0.01389	-0.27732		-9.47818	18.2104
-0.01357	0.41989		-9.47454	15.6828
-0.01325	0.31018		-9.47089	13.1553
-0.01293	0.27449		-9.46725	8.67528
-0.01261	0.9485		-9.4636	4.19528
-0.01229	1.81728		-9.45996	-0.28471
-0.01197	1.9451		-9.45631	-4.76472
-0.01165	1.24006		-9.45267	-8.77583
-0.01132	0.33686		-9.44902	-12.7869
-0.011	-0.5695		-9.44538	-7.42048
-0.01068	-1.89543		-9.44173	-2.054
-0.01036	-3.54926		-9.43809	-0.99536
-0.01004	-4.57259		-9.43444	0.06328
-0.00972	-4.42771		-9.4308	1.12193
-0.0094	-3.90856		-9.42715	2.18057
-0.00908	-4.01966		-9.42351	-4.38009
-0.00876	-4.49815		-9.41986	-10.9407
-0.00844	-4.36382		-9.41622	-8.1238
-0.00811	-3.58722		-9.41257	-5.30685
-0.00779	-3.12017		-9.40893	3.7667
-0.00747	-3.31942		-9.40528	12.8402
-0.00715	-3.45282		-9.40164	4.56525
-0.00683	-3.01175		-9.39799	-14.9628
-0.00651	-2.44807		-9.39435	-32.381
-0.00619	-2.1298		-9.3907	-38.546
-0.00587	-1.54183		-9.38706	-27.3625
-0.00555	-0.2596		-9.38341	-16.179
-0.00523	1.0442		-9.37977	-9.56707
-0.0049	1.42285		-9.37612	-2.95513
-0.00458	0.95671		-9.37248	-9.47183
-0.00426	0.40637		-9.36883	-15.9885
-0.00394	0.02085		-9.36519	-18.1681
-0.00362	-0.40441		-9.36154	-20.3476
-0.0033	-0.62444		-9.3579	-16.9006
-0.00298	-0.13322		-9.35425	-13.4536
-0.00266	0.77355		-9.35061	-9.296
-0.00234	1.03222		-9.34696	-5.13835
-0.00202	0.09216		-9.34332	-0.98071
-0.0017	-1.44405		-9.33968	3.17693
-0.00137	-2.54669		-9.33603	1.94246
-0.00105	-2.65408		-9.33239	0.70799
-0.000732288	-1.93733		-9.32874	-6.15304
-0.000411326	-1.20943		-9.3251	-13.0141
-9.03646e-05	-1.41159		-9.32145	-7.12743
0.000230597	-2.59224		-9.31781	-1.24079
0.000551559	-3.6083		-9.31416	4.64584
0.000872521	-3.50523		-9.31052	10.5325
0.00119	-2.85493		-9.30687	6.22099
0.00151	-2.81063		-9.30323	1.90949
0.00184	-3.16576		-9.29958	14.4777
0.00216	-2.61808		-9.29594	27.0458
0.00248	-0.93234		-9.29229	27.3645
0.0028	0.57457		-9.28865	27.6832
0.00312	1.02718		-9.285	22.3754
0.00344	1.09355		-9.28136	17.0675
0.00376	1.48026		-9.27771	17.1517
0.00408	1.60498		-9.27407	17.236
0.0044	0.69226		-9.27042	22.2435
0.00472	-0.78172		-9.26678	27.251
0.00505	-1.74573		-9.26313	15.8184
0.00537	-1.93204		-9.25949	-6.86735
0.00569	-1.71302		-9.25584	-17.5966
0.00601	-1.17775		-9.2522	-9.57073
0.00633	-0.32021		-9.24855	1.62011
0.00665	0.33795		-9.24491	1.55783
0.00697	0.21978		-9.24126	-4.131
0.00729	-0.53414		-9.23762	-9.81982
0.00761	-1.43974		-9.23397	-13.8859
0.00793	-2.33315		-9.23033	-17.952
0.00825	-2.97375		-9.22668	-22.018
0.00858	-2.63554		-9.22304	-26.0841
0.0089	-1.06749		-9.21939	-34.7217
0.00922	0.61403		-9.21575	-43.3594
0.00954	1.02754		-9.2121	-38.8684
0.00986	0.22533		-9.20846	-34.3774
0.01018	-0.64171		-9.20481	-35.3078
0.0105	-0.99226		-9.20117	-36.2383
0.01082	-1.09541		-9.19752	-31.5421
0.01114	-0.9826		-9.19388	-26.846
0.01146	-0.30283		-9.19024	-23.6737
0.01179	0.72133		-9.18659	-20.5015
0.01211	1.32114		-9.18295	-17.3292
0.01243	1.35413		-9.1793	-14.157
0.01275	1.52712		-9.17566	-20.3037
0.01307	2.27229		-9.17201	-26.4504
0.01339	3.20396		-9.16837	-19.4685
0.01371	3.80051		-9.16472	-12.4866
0.01403	3.82473		-9.16108	-10.3107
0.01435	3.02741		-9.15743	-8.13479
0.01467	1.38358		-9.15379	-11.5854
0.01499	-0.18742		-9.15014	-15.0361
0.01532	-0.30709		-9.1465	-18.8091
0.01564	1.24207		-9.14285	-22.5821
0.01596	3.10765		-9.13921	-13.2265
0.01628	3.92149		-9.13556	-3.87091
0.0166	3.6222		-9.13192	2.31976
0.01692	2.97648		-9.12827	8.51044
0.01724	2.51304		-9.12463	9.07456
0.01756	2.30926		-9.12098	9.63868
0.01788	2.22292		-9.11734	8.70825
0.0182	1.93914		-9.11369	7.77782
0.01853	1.22057		-9.11005	6.84738
0.01885	0.31113		-9.1064	5.91695
0.01917	-0.36913		-9.10276	7.44814
0.01949	-0.9211		-9.09911	8.97932
0.01981	-1.6516		-9.09547	-6.36916
0.02013	-2.05923		-9.09182	-21.7176
0.02045	-1.13072		-9.08818	-19.7762
0.02077	1.05178		-9.08453	-17.8347
0.02109	2.99672		-9.08089	-10.2667
0.02141	3.6192		-9.07724	-2.69872
0.02174	3.49211		-9.0736	-4.15664
0.02206	3.6735		-9.06995	-5.61456
0.02238	4.15256		-9.06631	-12.699
0.0227	4.26546		-9.06266	-19.7835
0.02302	3.95251		-9.05902	-20.4502
0.02334	3.66546		-9.05537	-21.1169
0.02366	3.46766		-9.05173	-21.7836
0.02398	3.09656		-9.04808	-22.4503
0.0243	2.62905		-9.04444	-28.9779
0.02462	2.32234		-9.0408	-35.5056
0.02494	2.05122		-9.03715	-36.4068
0.02527	1.60728		-9.03351	-37.3079
0.02559	1.3091		-9.02986	-35.513
0.02591	1.60085		-9.02622	-33.718
0.02623	2.25792		-9.02257	-31.9231
0.02655	2.69443		-9.01893	-30.1282
0.02687	2.86141		-9.01528	-6.17868
0.02719	3.08045		-9.01164	17.7708
0.02751	3.13324		-9.00799	21.0896
0.02783	2.401		-9.00435	24.4084
0.02815	1.00323		-9.0007	21.8589
0.02848	-0.00581		-8.99706	19.3093
0.0288	0.13073		-8.99341	22.3864
0.02912	1.03578		-8.98977	25.4634
0.02944	1.88432		-8.98612	18.5767
0.02976	2.40758		-8.98248	11.69
0.03008	2.83491		-8.97883	-4.57423
0.0304	3.20577		-8.97519	-20.8385
0.03072	3.19938		-8.97154	-26.553
0.03104	2.57056		-8.9679	-32.2674
0.03136	1.46712		-8.96425	-37.9819
0.03168	0.29689		-8.96061	-43.6964
0.03201	-0.59617		-8.95696	-35.5789
0.03233	-1.10846		-8.95332	-27.4614
0.03265	-1.31028		-8.94967	-31.3004
0.03297	-1.29911		-8.94603	-35.1393
0.03329	-1.17887		-8.94238	-31.8279
0.03361	-1.08827		-8.93874	-9.76122
0.03393	-1.03917		-8.93509	8.08552
0.03425	-0.76057		-8.93145	14.6791
0.03457	-0.01401		-8.9278	18.5767
0.03489	0.88332		-8.92416	22.4743
0.03522	1.25477		-8.92051	12.5399
0.03554	0.97726		-8.91687	2.60548
0.03586	0.75645		-8.91322	-2.99176
0.03618	1.12101		-8.90958	-8.58901
0.0365	1.53956		-8.90593	-4.80867
0.03682	1.11354		-8.90229	-1.02833
0.03714	-0.05713		-8.89864	0.64205
0.03746	-0.85918		-8.895	2.31244
0.03778	-0.57074		-8.89136	-1.64374
0.0381	0.28258		-8.88771	-5.59991
0.03843	0.69516		-8.88407	-8.30695
0.03875	0.38473		-8.88042	-11.014
0.03907	-0.10855		-8.87678	-0.59242
0.03939	-0.29162		-8.87313	9.82916
0.03971	-0.26844		-8.86949	12.5142
0.04003	-0.33999		-8.86584	15.1993
0.04035	-0.35331		-8.8622	17.8844
0.04067	0.17413		-8.85855	20.5694
0.04099	1.19583		-8.85491	14.9905
0.04131	1.76933		-8.85126	9.41157
0.04163	0.99738		-8.84762	3.83263
0.04196	-0.76462		-8.84397	-1.7463
0.04228	-2.18422		-8.84033	4.39675
0.0426	-2.5568		-8.83668	10.5398
0.04292	-2.58742		-8.83304	16.6829
0.04324	-3.25403		-8.82939	22.8259
0.04356	-4.39614		-8.82575	21.8332
0.04388	-4.94412		-8.8221	20.8405
0.0442	-4.22496		-8.81846	19.8478
0.04452	-2.48598		-8.81481	18.8551
0.04484	-0.34814		-8.81117	26.5367
0.04517	1.62227		-8.80752	34.2182
0.04549	2.85246		-8.80388	13.767
0.04581	2.95497		-8.80023	-6.68419
0.04613	2.23669		-8.79659	-4.21891
0.04645	1.62598		-8.79294	-1.75363
0.04677	1.82491		-8.7893	13.8403
0.04709	2.69438		-8.78565	29.4342
0.04741	3.54746		-8.78201	27.3279
0.04773	3.82813		-8.77836	25.2216
0.04805	3.43543		-8.77472	17.4887
0.04837	2.63475		-8.77107	9.75591
0.0487	1.81672		-8.76743	5.43342
0.04902	1.22771		-8.76378	1.11093
0.04934	0.81509		-8.76014	-3.21155
0.04966	0.35387		-8.75649	-7.53404
0.04998	-0.27511		-8.75285	-3.29947
0.0503	-0.95327		-8.7492	0.9351
0.05062	-1.3915		-8.74556	5.16967
0.05094	-1.26965		-8.74191	9.40424
0.05126	-0.43948		-8.73827	10.8255
0.05158	0.87885		-8.73463	12.2468
0.05191	2.16849		-8.73098	13.6681
0.05223	2.96592		-8.72734	15.0894
0.05255	3.09089		-8.72369	4.55427
0.05287	2.60014		-8.72005	-5.98087
0.05319	1.77412		-8.7164	-7.13842
0.05351	1.13786		-8.71276	-8.29597
0.05383	1.08296		-8.70911	-9.89309
0.05415	1.31923		-8.70547	-11.4902
0.05447	1.13365		-8.70182	-7.46077
0.05479	0.42012		-8.69818	-3.43134
0.05512	-0.0542		-8.69453	8.80349
0.05544	0.20465		-8.69089	21.0383
0.05576	0.54086		-8.68724	23.8956
0.05608	0.03844		-8.6836	26.7528
0.0564	-1.13572		-8.67995	26.7381
0.05672	-2.05956		-8.67631	26.7235
0.05704	-2.45371		-8.67266	17.3312
0.05736	-2.80907		-8.66902	7.939
0.05768	-3.13967		-8.66537	4.29053
0.058	-2.64637		-8.66173	0.64205
0.05832	-1.00556		-8.65808	2.62014
0.05865	0.83874		-8.65444	4.59823
0.05897	1.77961		-8.65079	10.9134
0.05929	1.89581		-8.64715	17.2287
0.05961	2.05645		-8.6435	23.5439
0.05993	2.54086		-8.63986	29.8591
0.06025	2.77501		-8.63621	32.3061
0.06057	2.37182		-8.63257	34.753
0.06089	1.78549		-8.62892	37.2
0.06121	1.70738		-8.62528	39.647
0.06153	2.1835		-8.62163	41.6837
0.06186	2.63135		-8.61799	43.7204
0.06218	2.60952		-8.61434	45.7571
0.0625	2.32414		-8.6107	47.7938
0.06282	2.33111		-8.60705	37.9912
0.06314	2.89771		-8.60341	28.1887
0.06346	3.80126		-8.59976	18.3862
0.06378	4.66917		-8.59612	8.5837
0.0641	5.24834		-8.59247	12.5692
0.06442	5.29648		-8.58883	16.5547
0.06474	4.58257		-8.58519	3.66047
0.06506	3.32261		-8.58154	-9.23373
0.06539	2.3544		-8.5779	-19.7835
0.06571	2.36568		-8.57425	-30.3333
0.06603	2.95107		-8.57061	-24.0034
0.06635	2.92875		-8.56696	-17.6735
0.06667	1.77001		-8.56332	-13.483
0.06699	0.30841		-8.55967	-9.29234
0.06731	-0.25717		-8.55603	-5.10172
0.06763	0.24578		-8.55238	-0.91111
0.06795	0.97467		-8.54874	0.70066
0.06827	1.31567		-8.54509	2.31244
0.0686	1.58614		-8.54145	3.92421
0.06892	2.30626		-8.5378	5.53599
0.06924	3.18912		-8.53416	6.07813
0.06956	3.37842		-8.53051	6.62027
0.06988	2.67143		-8.52687	1.53586
0.0702	1.94397		-8.52322	-3.54856
0.07052	2.01345		-8.51958	-8.98463
0.07084	2.50488		-8.51593	-14.4207
0.07116	2.45655		-8.51229	-14.2302
0.07148	1.84413		-8.50864	-14.0397
0.07181	1.67421		-8.505	-10.8308
0.07213	2.43285		-8.50135	-7.62195
0.07245	3.30933		-8.49771	-10.0396
0.07277	3.42064		-8.49406	-12.4573
0.07309	3.04119		-8.49042	-9.48282
0.07341	2.91719		-8.48677	-6.50836
0.07373	2.99927		-8.48313	2.09265
0.07405	2.78006		-8.47948	10.6937
0.07437	2.46273		-8.47584	23.7051
0.07469	2.71286		-8.47219	36.7165
0.07501	3.39763		-8.46855	32.8482
0.07534	3.68267		-8.4649	28.98
0.07566	3.46435		-8.46126	16.9063
0.07598	3.6081		-8.45761	4.83266
0.0763	4.47735		-8.45397	-1.61443
0.07662	5.28888		-8.45032	-8.06152
0.07694	5.42978		-8.44668	-16.2376
0.07726	5.40871		-8.44303	-24.4137
0.07758	5.75091		-8.43939	-23.2122
0.0779	5.79804		-8.43575	-22.0107
0.07822	4.62583		-8.4321	-21.1608
0.07855	2.66837		-8.42846	-20.311
0.07887	1.37811		-8.42481	-10.0836
0.07919	1.41254		-8.42117	0.14387
0.07951	2.02962		-8.41752	-1.80858
0.07983	2.26884		-8.41388	-3.76102
0.08015	1.97897		-8.41023	-5.71346
0.08047	1.62546		-8.40659	-7.66591
0.08079	1.76447		-8.40294	-9.03225
0.08111	2.81829		-8.3993	-10.3986
0.08143	4.71716		-8.39565	-11.0616
0.08175	6.55758		-8.39201	-11.7247
0.08208	7.20114		-8.38836	-9.25204
0.0824	6.51405		-8.38472	4.47368
0.08272	5.55856		-8.38107	22.4193
0.08304	5.2815		-8.37743	21.6098
0.08336	5.49801		-8.37378	13.5326
0.08368	5.57287		-8.37014	5.4554
0.084	5.63627		-8.36649	5.5836
0.08432	6.43909		-8.36285	5.71182
0.08464	8.09546		-8.3592	16.0015
0.08496	9.63375		-8.35556	26.2912
0.08529	10.0426		-8.35191	27.2034
0.08561	9.40802		-8.34827	28.1155
0.08593	8.71771		-8.34462	25.6282
0.08625	8.7045		-8.34098	23.141
0.08657	9.16307		-8.33733	20.6537
0.08689	9.38969		-8.33369	18.1664
0.08721	9.07171		-8.33004	10.5215
0.08753	8.60894		-8.3264	2.87656
0.08785	8.60216		-8.32275	4.60922
0.08817	9.16305		-8.31911	6.34187
0.0885	9.8712		-8.31546	15.9283
0.08882	10.44		-8.31182	25.5147
0.08914	11.2242		-8.30817	28.3023
0.08946	12.7864		-8.30453	19.8368
0.08978	14.9852		-8.30088	15.5107
0.0901	16.8768		-8.29724	11.1845
0.09042	17.7621		-8.29359	-3.22254
0.09074	18.0282		-8.28995	-17.6296
0.09106	18.6093		-8.28631	-21.4869
0.09138	19.8677		-8.28266	-25.3441
0.0917	21.5566		-8.27902	-26.857
0.09203	23.7699		-8.27537	-17.1168
0.09235	27.1453		-8.27173	-5.41309
0.09267	31.8615		-8.26808	-4.96252
0.09299	37.1858		-8.26444	-14.3584
0.09331	42.6233		-8.26079	-23.7543
0.09363	49.0932		-8.25715	-20.2561
0.09395	58.2715		-8.2535	-16.7578
0.09427	70.9891		-8.24986	-7.63294
0.09459	86.9387		-8.24621	1.4919
0.09491	105.814		-8.24257	2.37471
0.09524	127.922		-8.23892	3.25752
0.09556	153.518		-8.23528	-1.48622
0.09588	182.185		-8.23163	-6.22997
0.0962	213.159		-8.22799	0.2794
0.09652	245.715		-8.22434	6.78877
0.09684	278.925		-8.2207	7.20271
0.09716	311.55		-8.21705	-3.63648
0.09748	342.694		-8.21341	-14.2412
0.0978	372.241		-8.20976	-13.5928
0.09812	400.033		-8.20612	-3.09799
0.09844	424.669		-8.20247	7.39685
0.09877	443.678		-8.19883	6.99024
0.09909	455.222		-8.19518	6.58364
0.09941	459.579		-8.19154	6.17703
0.09973	458.893		-8.18789	5.77042
0.10005	455.609		-8.18425	13.5252
0.10037	451.227		-8.1806	21.2801
0.10069	446.345		-8.17696	15.9063
0.10101	441.333		-8.17331	-0.72063
0.10133	436.353		-8.16967	-20.278
0.10166	430.723		-8.16602	-21.0803
0.10198	422.9		-8.16238	-20.007
0.1023	411.632		-8.15873	-18.9337
0.10262	397.054		-8.15509	-16.9519
0.10294	380.444		-8.15144	-14.9702
0.10326	363.182		-8.1478	-1.03199
0.10358	346.186		-8.14415	1.65308
0.1039	329.844		-8.14051	-13.8309
0.10422	313.819		-8.13686	-29.315
0.10454	297.179		-8.13322	-28.6226
0.10486	279.467		-8.12958	-27.9303
0.10519	261.493		-8.12593	-25.0547
0.10551	244.284		-8.12229	-22.1792
0.10583	227.366		-8.11864	-18.6003
0.10615	209.101		-8.115	-15.0214
0.10647	188.922		-8.11135	-13.3181
0.10679	168.238		-8.10771	-0.36164
0.10711	148.736		-8.10406	6.26495
0.10743	130.783		-8.10042	12.8915
0.10775	114.058		-8.09677	11.6644
0.10807	98.7007		-8.09313	10.4372
0.1084	84.8771		-8.08948	2.41134
0.10872	71.9065		-8.08584	-16.8677
0.10904	59.0172		-8.08219	-31.5751
0.10936	46.6961		-8.07855	-46.2825
0.10968	36.2826		-8.0749	-47.3925
0.11	28.3397		-8.07126	-37.2493
0.11032	22.3247		-8.06761	-22.344
0.11064	17.7887		-8.06397	-7.4388
0.11096	14.9069		-8.06032	-1.20783
0.11128	13.5865		-8.05668	5.02315
0.1116	12.858		-8.05303	5.51035
0.11193	11.6157		-8.04939	5.99754
0.11225	9.58979		-8.04574	15.8623
0.11257	7.35541		-8.0421	25.7271
0.11289	5.65728		-8.03845	18.1554
0.11321	4.80417		-8.03481	10.5838
0.11353	4.4479		-8.03116	-3.31778
0.11385	3.97047		-8.02752	-5.96622
0.11417	3.32603		-8.02387	-5.44972
0.11449	3.24759		-8.02023	-4.93322
0.11481	4.13655		-8.01658	-3.7134
0.11514	5.04259		-8.01294	-2.49358
0.11546	4.54856		-8.00929	-4.71709
0.11578	2.65886		-8.00565	-6.94061
0.1161	0.96471		-8.002	-9.16412
0.11642	0.74074		-7.99836	-11.3876
0.11674	1.67934		-7.99471	-13.6112
0.11706	2.81843		-7.99107	-15.8347
0.11738	3.83284		-7.98742	-18.0582
0.1177	4.74945		-7.98378	-20.2817
0.11802	5.09194		-7.98014	-18.1388
0.11835	4.31139		-7.97649	-15.9959
0.11867	2.87967		-7.97285	-13.8529
0.11899	2.07188		-7.9692	-11.71
0.11931	2.49807		-7.96556	-11.2081
0.11963	3.43017		-7.96191	-10.7063
0.11995	3.81098		-7.95827	-10.2044
0.12027	3.50179		-7.95462	-9.70261
0.12059	3.22791		-7.95098	-21.5345
0.12091	3.54281		-7.94733	-33.3664
0.12123	4.22903		-7.94369	-40.275
0.12155	4.75183		-7.94004	-35.9306
0.12188	5.00992		-7.9364	-32.5239
0.1222	5.33712		-7.93275	-29.1171
0.12252	5.76977		-7.92911	-25.0071
0.12284	5.70418		-7.92546	-20.8971
0.12316	4.64071		-7.92182	-21.5345
0.12348	3.07296		-7.91817	-22.1719
0.1238	2.09095		-7.91453	-22.8093
0.12412	2.02118		-7.91088	-23.4466
0.12444	2.01786		-7.90724	-23.9668
0.12476	1.30996		-7.90359	-24.487
0.12509	0.34119		-7.89995	-13.754
0.12541	0.1145		-7.8963	-3.02107
0.12573	0.71854		-7.89266	-2.01737
0.12605	1.2192		-7.88901	-1.01368
0.12637	1.00545		-7.88537	5.61658
0.12669	0.54877		-7.88172	12.2468
0.12701	0.58094		-7.87808	8.32729
0.12733	1.09361		-7.87443	4.40775
0.12765	1.59257		-7.87079	11.038
0.12797	1.93265		-7.86714	17.6682
0.12829	2.30865		-7.8635	19.0236
0.12862	2.59293		-7.85985	9.12585
0.12894	2.3494		-7.85621	-0.06859
0.12926	1.62271		-7.85256	-9.26303
0.12958	1.1232		-7.84892	-8.37656
0.1299	1.27098		-7.84527	-7.49007
0.13022	1.47873		-7.84163	4.64951
0.13054	0.89519		-7.83798	16.7891
0.13086	-0.3409		-7.83434	13.7084
0.13118	-1.15447		-7.8307	10.6277
0.1315	-0.85494		-7.82705	2.6238
0.13183	0.09816		-7.82341	-5.38012
0.13215	0.79499		-7.81976	-8.92969
0.13247	0.8746		-7.81612	-1.22614
0.13279	0.55826		-7.81247	11.4006
0.13311	0.11381		-7.80883	24.0274
0.13343	-0.26526		-7.80518	27.8627
0.13375	-0.29786		-7.80154	31.698
0.13407	0.11214		-7.79789	29.9067
0.13439	0.48208		-7.79425	28.1155
0.13471	0.14992		-7.7906	18.1188
0.13504	-0.76556		-7.78696	8.12215
0.13536	-1.24029		-7.78331	9.3786
0.13568	-0.5059		-7.77967	10.635
0.136	0.90978		-7.77602	5.66419
0.13632	1.70592		-7.77238	0.69334
0.13664	1.33975		-7.76873	1.34904
0.13696	0.65388		-7.76509	2.00474
0.13728	0.7965		-7.76144	-5.54496
0.1376	1.77778		-7.7578	-13.0947
0.13792	2.45664		-7.75415	-19.941
0.13824	1.94592		-7.75051	-26.7874
0.13857	0.65573		-7.74686	-32.3444
0.13889	-0.28422		-7.74322	-26.6482
0.13921	-0.39115		-7.73957	-20.952
0.13953	-0.25817		-7.73593	-15.2559
0.13985	-0.67244		-7.73228	-9.55974
0.14017	-1.643		-7.72864	7.38953
0.14049	-2.38929		-7.72499	18.0089
0.14081	-2.10534		-7.72135	17.3752
0.14113	-0.7343		-7.7177	20.5365
[truncated: 35,041 more rows]

[truncated: 45 more sheets: Fig. 3b, Fig.3c, Fig.3d, Fig. 4a, Fig. 4b, Fig. 4c, Fig. 4d, Fig. 4e, Fig. 4F, Fig. 5a, Fig. S1, Fig. S3d, Fig. S4a, Fig. S4b, Fig. S4c, Fig. S4d, Fig. S5, Fig.S6, Fig. S7, Fig. S8 …]
